# Supplementary material for: Protein expression changes induced in a malignant melanoma cell line by the curcumin analogue compound D6
Source: BMC Cancer. 2016 May 18;16:317. doi: 10.1186/s12885-016-2362-6 (PMC4870815; doi:10.1186/s12885-016-2362-6)
Supplement: Additional file 1: Table S1. — Control MM cells identified proteins. Complete list of proteins identified from the untreated malignant melanoma cells (control). Normalized spectral abundance factor (NSAF) values are reported for each protein. (XLS 160 kb) [file 12885_2016_2362_MOESM1_ESM.xls]

## Sheet: control group protein IDs
UniProt Accession Number	Protein name	MW (kDa)	NSAF control 1	NSAF control 2	NSAF control 3	mean NSAF control
O60814	Histone H2B type 1-K	14	73.2642	106.008	118.637	99.3031
P62805	Histone H4	11	89.6242	90.0554	95.4795	91.7197
P06899	Histone H2B type 1-J	14	61.4474	88.3401	99.9049	83.2308
P05787	Keratin, type II cytoskeletal 8	54	96.1785	17.668	96.1042	69.9836
Q93077	Histone H2A type 1-C	14	50.3941	74.2057	81.7011	68.767
P20671	Histone H2A type 1-D	14	48.1035	82.7679	72.6232	67.8315
P04908	Histone H2A type 1-B/E	14	45.8128	71.3516	72.6232	63.2626
Q96A08	Histone H2B type 1-A	14	35.1713	52.5867	80.5336	56.0972
P16104	Histone H2AX	15	37.4832	54.4867	68.772	53.5806
P0C0S5	Histone H2A.Z	14	39.5494	52.1759	52.2452	47.9901
P16403	Histone H1.2	21	26.5628	41.806	53.5582	40.6424
P10412	Histone H1.4	22	19.0364	35.5781	59.2758	37.9634
P05783	Keratin, type I cytoskeletal 18	48	32.5484	32.7886	44.8265	36.7212
P16402	Histone H1.3	22	17.5167	35.2561	53.3994	35.3907
P07355	Annexin A2	39	38.6504	29.5509	22.0476	30.083
P68431	Histone H3.1	15	30.6542	13.6407	43.387	29.2273
P11142	Heat shock cognate 71 kDa protein	71	23.0483	36.1839	26.7934	28.6752
P60709	Actin, cytoplasmic 1	42	20.6463	42.5446	15.735	26.3086
P83731	60S ribosomal protein L24	18	18.9671	37.8118	12.5279	23.1023
P07910	Heterogeneous nuclear ribonucleoproteins C1/C2	34	14.5972	20.6127	30.853	22.021
P10809	60 kDa heat shock protein, mitochondrial	61	29.6224	0	32.9529	20.8585
P11021	78 kDa glucose-regulated protein	72	16.8471	19.8563	25.2627	20.6553
P16401	Histone H1.5	23	15.8115	21.3423	22.6278	19.9272
P56385	ATP synthase subunit e, mitochondrial	8	12.9471	16.1317	28.5055	19.1948
P08727	Keratin, type I cytoskeletal 19	44	11.9113	18.5514	24.586	18.3496
P08238	Heat shock protein HSP 90-beta	83	16.4521	18.9614	15.2134	16.8756
P04406	Glyceraldehyde-3-phosphate dehydrogenase	36	21.3337	15.5057	9.39405	15.4112
P61254	60S ribosomal protein L26	17	20.5368	20.4705	2.71294	14.5734
P02545	Prelamin-A/C	74	10.7633	7.82289	23.6973	14.0945
P22626	Heterogeneous nuclear ribonucleoproteins A2/B1	37	10.9665	7.3575	23.402	13.9087
Q06830	Peroxiredoxin-1	22	13.4676	26.1025	0	13.19
P68032	Actin, alpha cardiac muscle 1	42	8.68864	21.6515	7.30406	12.5481
P07900	Heat shock protein HSP 90-alpha	85	13.0179	13.1786	11.2854	12.4939
P19338	Nucleolin	77	12.163	13.0644	12.1891	12.4722
P23284	Peptidyl-prolyl cis-trans isomerase B	24	13.7863	13.7418	9.10592	12.2113
P14625	Endoplasmin	92	15.5752	8.779	12.2471	12.2004
O95994	Anterior gradient protein 2 homolog	20	3.40324	19.0815	13.4872	11.9906
P62280	40S ribosomal protein S11	18	9.42353	16.438	9.95888	11.9401
P07437	Tubulin beta chain	50	16.0964	0	16.8336	10.9767
P42704	Leucine-rich PPR motif-containing protein, mitochondrial	158	11.749	10.6464	10.1589	10.8514
P68371	Tubulin beta-4B chain	50	16.7294	0	15.0278	10.5857
P40926	Malate dehydrogenase, mitochondrial	36	14.9773	4.39087	11.6383	10.3355
P68104	Elongation factor 1-alpha 1	50	13.5356	7.22782	10.2176	10.327
P35232	Prohibitin	30	14.2323	10.9126	4.3387	9.82787
P38646	Stress-70 protein, mitochondrial	74	9.2098	10.3822	9.84888	9.81364
P30050	60S ribosomal protein L12	18	3.6095	15.7406	9.53638	9.62882
P62750	60S ribosomal protein L23a	18	7.63547	14.2703	5.04328	8.98302
P0CG48	Polyubiquitin-C	77	6.52081	10.2913	9.76261	8.85824
P46776	60S ribosomal protein L27a	17	4.0241	7.52084	13.2897	8.27822
P52272	Heterogeneous nuclear ribonucleoprotein M	78	6.93468	8.64039	8.62193	8.06567
P06748	Nucleophosmin	33	12.1544	2.524	9.36609	8.01484
O60506	Heterogeneous nuclear ribonucleoprotein Q	70	9.08168	4.76441	10.1027	7.98294
Q00839	Heterogeneous nuclear ribonucleoprotein U	91	8.66279	7.1957	7.15229	7.67026
P62937	Peptidyl-prolyl cis-trans isomerase A	18	0	17.9893	4.76819	7.58581
P06703	Protein S100-A6	10	9.92612	8.24507	4.37084	7.51401
P62304	Small nuclear ribonucleoprotein E	11	9.71033	4.03292	8.55165	7.43163
Q99623	Prohibitin-2	33	7.96745	6.20449	7.89383	7.35525
P99999	Cytochrome c	12	11.3441	10.6008	0	7.31498
P30101	Protein disulfide-isomerase A3	57	11.7934	0	10.1265	7.30664
P17844	Probable ATP-dependent RNA helicase DDX5	69	5.81987	4.83425	10.8915	7.18188
P15311	Ezrin	69	5.58979	9.49731	6.04161	7.0429
O43390	Heterogeneous nuclear ribonucleoprotein R	71	7.05648	4.103	9.94315	7.03421
P46782	40S ribosomal protein S5	23	4.37917	14.5501	1.92831	6.95254
P46783	40S ribosomal protein S10	19	7.21899	13.4919	0	6.90364
P50914	60S ribosomal protein L14	23	12.4654	6.90285	0	6.45607
P14618	Pyruvate kinase PKM	58	8.97276	0	10.3715	6.44808
P62263	40S ribosomal protein S14	16	3.94415	9.82857	5.21027	6.32766
P09651	Heterogeneous nuclear ribonucleoprotein A1	39	4.80296	5.98433	7.40223	6.06317
P04792	Heat shock protein beta-1	23	8.71561	5.42968	3.83781	5.99437
P68363	Tubulin alpha-1B chain	50	9.24383	0	8.7223	5.98871
Q9BVC6	Transmembrane protein 109	26	4.90179	7.63433	4.85649	5.79753
P04075	Fructose-bisphosphate aldolase A	39	5.72661	8.15447	3.24211	5.70773
P84103	Serine/arginine-rich splicing factor 3	19	5.44726	6.7871	4.79726	5.67721
P62888	60S ribosomal protein L30	13	10.3577	6.45267	0	5.60345
P11940	Polyadenylate-binding protein 1	71	5.15034	6.41716	4.94812	5.50521
P00505	Aspartate aminotransferase, mitochondrial	48	5.54016	5.17714	5.48896	5.40209
Q15149	Plectin	532	7.5018	4.0398	4.61906	5.38689
P62906	60S ribosomal protein L10a	25	10.9782	5.12942	0	5.36921
P23246	Splicing factor, proline- and glutamine-rich	76	4.21193	3.67355	7.78962	5.22503
Q14697	Neutral alpha-glucosidase AB	107	6.62442	3.14431	5.83396	5.2009
Q9NR30	Nucleolar RNA helicase 2	87	6.08498	4.26469	5.02396	5.12454
P05141	ADP/ATP translocase 2	33	8.99346	3.73518	2.64011	5.12292
P06576	ATP synthase subunit beta, mitochondrial	57	7.88085	0	7.43621	5.10569
P48047	ATP synthase subunit O, mitochondrial	23	9.78631	3.48383	1.84683	5.03899
P36551	Oxygen-dependent coproporphyrinogen-III oxidase, mitochondrial	50	5.9032	5.7207	3.46587	5.02992
P04843	Dolichyl-diphosphooligosaccharide--protein glycosyltransferase subunit 1	69	6.86815	6.72374	1.29613	4.96268
P39019	40S ribosomal protein S19	16	2.05368	12.7941	0	4.94925
P62851	40S ribosomal protein S25	14	2.38227	5.93645	6.29401	4.87091
Q562R1	Beta-actin-like protein 2	42	2.37593	7.89422	4.18485	4.81833
P06733	Alpha-enolase	47	8.91978	0	5.43837	4.78605
Q00610	Clathrin heavy chain 1	192	5.86678	3.32264	5.16673	4.78538
Q08211	ATP-dependent RNA helicase A	141	6.09635	5.55082	2.47796	4.70838
P60903	Protein S100-A10	11	6.13987	3.82503	4.05542	4.67344
P11166	Solute carrier family 2, facilitated glucose transporter member 1	54	5.44726	4.52474	3.99772	4.65657
P45880	Voltage-dependent anion-selective channel protein 2	32	2.02574	6.31001	5.35205	4.5626
P61313	60S ribosomal protein L15	24	4.37917	7.27507	1.92831	4.52752
P18124	60S ribosomal protein L7	29	6.0037	7.48041	0	4.4947
P84098	60S ribosomal protein L19	24	7.59652	5.67901	0	4.42517
P62820	Ras-related protein Rab-1A	23	5.81041	5.42968	1.91891	4.38633
P62244	40S ribosomal protein S15a	15	4.58128	8.56219	0	4.38116
Q16629	Serine/arginine-rich splicing factor 7	27	5.00476	3.11789	4.95852	4.36039
O43707	Alpha-actinin-4	105	4.24938	5.70186	3.02265	4.32463
P54819	Adenylate kinase 2, mitochondrial	27	4.98382	4.65726	3.29185	4.31098
P21796	Voltage-dependent anion-selective channel protein 1	31	2.10448	5.24422	5.56008	4.30292
O75367	Core histone macro-H2A.1	40	1.60099	6.98172	4.22985	4.27085
P08107	Heat shock 70 kDa protein 1A/1B	70	5.11017	5.20945	2.45476	4.25813
P14866	Heterogeneous nuclear ribonucleoprotein L	64	6.0669	0	6.6787	4.24853
P23528	Cofilin-1	19	3.58775	6.70533	2.36973	4.22094
Q07020	60S ribosomal protein L18	22	4.75186	7.89422	0	4.21536
P18621	60S ribosomal protein L17	21	6.47355	4.03292	2.13791	4.21479
P62913	60S ribosomal protein L11	20	1.67294	6.25329	4.41995	4.11539
P62753	40S ribosomal protein S6	29	4.78367	5.96029	1.57982	4.10793
P51149	Ras-related protein Rab-7a	24	8.6314	3.58481	0	4.07207
P39656	Dolichyl-diphosphooligosaccharide--protein glycosyltransferase 48 kDa subunit	51	4.57124	2.44098	5.176	4.06274
P17066	Heat shock 70 kDa protein 6	71	5.09427	5.19324	1.83535	4.04095
P46779	60S ribosomal protein L28	16	6.52081	2.70824	2.87136	4.03347
P34931	Heat shock 70 kDa protein 1-like	70	5.57473	4.05179	2.45476	4.02709
P47914	60S ribosomal protein L29	18	0	9.33405	2.47406	3.93604
P62424	60S ribosomal protein L7a	30	3.35846	8.36906	0	3.90917
P47985	Cytochrome b-c1 complex subunit Rieske, mitochondrial	30	3.2604	5.41647	2.87136	3.84941
P13639	Elongation factor 2	95	3.47067	3.89191	4.12632	3.82963
P12956	X-ray repair cross-complementing protein 6	70	4.40074	4.87394	1.93781	3.7375
P37837	Transaldolase	38	4.41815	4.4039	2.33457	3.71887
P21333	Filamin-A	281	4.72494	4.76576	1.63473	3.70848
P61586	Transforming protein RhoA	22	3.08584	1.92243	6.11465	3.70764
P48741	Putative heat shock 70 kDa protein 7	40	4.86839	4.04391	2.14374	3.68535
P46778	60S ribosomal protein L21	19	3.72229	2.31893	4.9172	3.65281
P62841	40S ribosomal protein S15	17	8.21472	0	2.71294	3.64255
P61978	Heterogeneous nuclear ribonucleoprotein K	51	5.78845	0	5.09774	3.62873
P46781	40S ribosomal protein S9	23	3.06993	5.73755	2.02771	3.61173
P07737	Profilin-1	15	0	7.95061	2.80983	3.58681
P61247	40S ribosomal protein S3a	30	3.3839	1.40541	5.96024	3.58318
Q92598	Heat shock protein 105 kDa	97	4.85894	3.02704	2.75088	3.54562
P42677	40S ribosomal protein S27	10	10.6351	0	0	3.54504
P15954	Cytochrome c oxidase subunit 7C, mitochondrial	7	4.72672	5.88934	0	3.53869
P35579	Myosin-9	226	3.95019	4.5432	1.80632	3.43324
P08195	4F2 cell-surface antigen heavy chain	68	4.72672	1.7668	3.74644	3.41332
P09874	Poly [ADP-ribose] polymerase 1	113	3.81774	3.65906	2.71561	3.39747
P25705	ATP synthase subunit alpha, mitochondrial	60	5.92336	0	4.26809	3.39715
Q12931	Heat shock protein 75 kDa, mitochondrial	80	2.53793	3.6892	3.91141	3.37951
Q15084	Protein disulfide-isomerase A6	48	4.73746	0	5.36421	3.36723
P13667	Protein disulfide-isomerase A4	73	2.3084	2.30095	5.48896	3.3661
Q12906	Interleukin enhancer-binding factor 3	95	4.33018	2.49012	3.08012	3.30014
P62277	40S ribosomal protein S13	17	0	9.82857	0	3.27619
Q9GZT3	SRA stem-loop-interacting RNA-binding protein, mitochondrial	12	2.73196	3.40393	3.60895	3.24828
P08865	40S ribosomal protein SA	33	2.01887	5.03089	2.66695	3.23891
P61604	10 kDa heat shock protein, mitochondrial	11	5.83889	0	3.85662	3.23184
P31943	Heterogeneous nuclear ribonucleoprotein H	49	5.30572	0	4.38058	3.22876
Q04837	Single-stranded DNA-binding protein, mitochondrial	17	2.01205	5.0139	2.65794	3.22796
P62241	40S ribosomal protein S8	24	4.29495	5.35137	0	3.21544
O00422	Histone deacetylase complex subunit SAP18	18	1.9463	2.42502	5.14217	3.17116
P27635	60S ribosomal protein L10	25	4.17453	5.20133	0	3.12529
P49411	Elongation factor Tu, mitochondrial	50	2.63525	4.1043	2.6109	3.11682
Q92841	Probable ATP-dependent RNA helicase DDX17	80	2.85937	2.03582	4.31688	3.07069
P43243	Matrin-3	95	2.81259	1.7522	4.64434	3.06971
P26373	60S ribosomal protein L13	24	5.64518	3.51686	0	3.05401
P01111	GTPase NRas	21	3.15115	3.92623	2.08135	3.05291
P62854	40S ribosomal protein S26	13	2.58942	6.45267	0	3.01403
P54886	Delta-1-pyrroline-5-carboxylate synthase	87	2.62199	1.86681	4.45331	2.9807
P60660	Myosin light polypeptide 6	17	3.94415	4.91428	0	2.95281
P62269	40S ribosomal protein S18	18	3.9182	4.88195	0	2.93339
Q01082	Spectrin beta chain, non-erythrocytic 1	274	3.65301	2.98204	2.16323	2.93276
Q15717	ELAV-like protein 1	36	2.74034	2.27625	3.62002	2.87887
P22087	rRNA 2'-O-methyltransferase fibrillarin	34	3.7107	0	4.90188	2.87086
Q02878	60S ribosomal protein L6	33	3.10191	1.28829	4.09766	2.82929
P0CW22	40S ribosomal protein S17-like	16	0	5.49672	2.91389	2.80354
P55072	Transitional endoplasmic reticulum ATPase	89	2.21675	3.68266	2.4403	2.7799
Q15365	Poly(rC)-binding protein 1	38	0.83647	4.16886	3.31496	2.77343
P20700	Lamin-B1	66	3.55714	1.89946	2.68516	2.71392
P07195	L-lactate dehydrogenase B chain	37	0	3.33259	4.71109	2.68123
P02786	Transferrin receptor protein 1	85	2.35092	1.95278	3.6232	2.6423
P63104	14-3-3 protein zeta/delta	28	4.86177	3.0288	0	2.63019
P04259	Keratin, type II cytoskeletal 6B	60	3.69589	0	4.18485	2.62691
A8MWD9	Putative small nuclear ribonucleoprotein G-like protein 15	9	7.83641	0	0	2.61214
P07237	Protein disulfide-isomerase	57	4.6895	0	3.09745	2.59565
P11387	DNA topoisomerase 1	91	0.778519	3.39503	3.59952	2.59102
P17931	Galectin-3	26	4.76454	2.96823	0	2.57759
P62826	GTP-binding nuclear protein Ran	24	4.13588	3.43545	0	2.52378
P32322	Pyrroline-5-carboxylate reductase 1, mitochondrial	33	2.80047	3.48929	1.23315	2.50764
P00338	L-lactate dehydrogenase A chain	37	1.79388	3.35267	2.36973	2.50542
P15531	Nucleoside diphosphate kinase A	17	0	4.88195	2.588	2.48998
Q13185	Chromobox protein homolog 3	21	3.25446	2.02748	2.14959	2.47718
P62829	60S ribosomal protein L23	15	2.12702	5.3004	0	2.47581
P30040	Endoplasmic reticulum resident protein 29	29	4.56373	2.84313	0	2.46895
P60174	Triosephosphate isomerase	31	2.0824	5.18921	0	2.42387
P62847	40S ribosomal protein S24	15	4.47795	2.78969	0	2.42254
P05388	60S acidic ribosomal protein P0	34	4.6969	0	2.48187	2.39292
P52907	F-actin-capping protein subunit alpha-1	33	3.1236	2.5946	1.37544	2.36455
Q04941	Proteolipid protein 2	17	1.9591	2.44098	2.588	2.32936
P60842	Eukaryotic initiation factor 4A-I	46	2.20037	1.82773	2.90672	2.3116
P52597	Heterogeneous nuclear ribonucleoprotein F	46	5.02285	0	1.89579	2.30621
Q92945	Far upstream element-binding protein 2	73	2.09412	2.6092	2.21308	2.30547
Q9H9B4	Sideroflexin-1	36	1.84959	1.15226	3.66499	2.22228
P62917	60S ribosomal protein L8	28	2.31738	4.33107	0	2.21615
Q14974	Importin subunit beta-1	97	2.71948	2.11774	1.79624	2.21115
Q99729	Heterogeneous nuclear ribonucleoprotein A/B	36	0.896938	3.35267	2.36973	2.20645
P07339	Cathepsin D	45	2.8911	1.80111	1.90959	2.2006
O76021	Ribosomal L1 domain-containing protein 1	55	1.82316	0.757201	4.01404	2.19813
P62310	U6 snRNA-associated Sm-like protein LSm3	12	2.91945	3.63753	0	2.18566
P08134	Rho-related GTP-binding protein RhoC	22	4.62876	1.92243	0	2.18373
P34932	Heat shock 70 kDa protein 4	94	2.48153	2.6502	1.40491	2.17888
P26599	Polypyrimidine tract-binding protein 1	57	2.80399	0	3.7041	2.16936
Q8N163	Cell cycle and apoptosis regulator protein 2	103	1.93575	2.41189	2.13096	2.15953
P21926	CD9 antigen	25	1.30607	1.62732	3.45066	2.12802
Q9Y3U8	60S ribosomal protein L36	12	2.83603	3.5336	0	2.12321
P09211	Glutathione S-transferase P	23	2.83603	3.5336	0	2.12321
P19012	Keratin, type I cytoskeletal 15	49	1.30607	2.44098	2.588	2.11168
Q15233	Non-POU domain-containing octamer-binding protein	54	1.26447	0	5.01116	2.09188
P62701	40S ribosomal protein S4, X isoform	30	3.39677	2.82151	0	2.07276
Q03252	Lamin-B2	68	2.97783	1.23676	1.96688	2.06049
P55795	Heterogeneous nuclear ribonucleoprotein H2	49	2.65286	0	3.50446	2.05244
Q00325	Phosphate carrier protein, mitochondrial	40	0.822606	2.04988	3.26002	2.04417
P36578	60S ribosomal protein L4	48	4.18431	0	1.84251	2.00894
Q15366	Poly(rC)-binding protein 2	39	0.815845	3.04955	2.15548	2.00696
Q9NX63	MICOS complex subunit MIC19	26	2.62364	1.63449	1.73293	1.99702
P15880	40S ribosomal protein S2	31	2.03265	2.53262	1.34258	1.96928
P09429	High mobility group protein B1	25	4.15512	1.72571	0	1.96028
P40429	60S ribosomal protein L13a	24	5.86765	0	0	1.95588
P04264	Keratin, type II cytoskeletal 1	66	0.924793	0.576131	4.27582	1.92558
P12814	Alpha-actinin-1	103	2.33687	2.07976	1.32301	1.91321
P14923	Junction plakoglobin	82	1.59884	1.49407	2.64011	1.91101
Q96E39	RNA binding motif protein, X-linked-like-1	42	0.763547	1.90271	3.02597	1.89741
Q14152	Eukaryotic translation initiation factor 3 subunit A	167	2.15473	2.95319	0.569285	1.8924
P13804	Electron transfer flavoprotein subunit alpha, mitochondrial	35	4.47122	0	1.18131	1.88418
P38117	Electron transfer flavoprotein subunit beta	28	1.16778	2.91003	1.54265	1.87348
P13010	X-ray repair cross-complementing protein 5	83	2.03404	3.04122	0.537398	1.87088
O43143	Putative pre-mRNA-splicing factor ATP-dependent RNA helicase DHX15	91	0.749141	2.33351	2.47406	1.85224
P14314	Glucosidase 2 subunit beta	59	1.12797	0.702705	3.72515	1.85194
Q13813	Spectrin alpha chain, non-erythrocytic 1	284	2.77064	1.35083	1.43219	1.85122
Q13310	Polyadenylate-binding protein 4	71	1.38719	2.30452	1.8325	1.8414
P12035	Keratin, type II cytoskeletal 3	64	2.37089	0	3.13197	1.83429
Q02543	60S ribosomal protein L18a	21	3.3839	2.10812	0	1.83067
Q6P5R6	60S ribosomal protein L22-like 1	15	2.44085	3.04122	0	1.82735
P18077	60S ribosomal protein L35a	13	5.41424	0	0	1.80475
P02533	Keratin, type I cytoskeletal 14	52	1.26179	0.786077	3.33369	1.79385
P61224	Ras-related protein Rap-1b	21	3.23678	0	2.13791	1.79156
Q07065	Cytoskeleton-associated protein 4	66	1.97863	0	3.26724	1.74862
P55769	NHP2-like protein 1	14	2.32643	2.89866	0	1.7417
P08754	Guanine nucleotide-binding protein G(k) subunit alpha	41	0.841196	2.09621	2.22246	1.71995
O75438	NADH dehydrogenase [ubiquinone] 1 beta subcomplex subunit 1	7	5.1342	0	0	1.7114
Q99714	3-hydroxyacyl-CoA dehydrogenase type-2	27	2.28187	2.84313	0	1.70833
P35222	Catenin beta-1	85	1.14385	0.950136	3.02209	1.70536
P31947	14-3-3 protein sigma	28	3.60222	1.49608	0	1.69943
P62316	Small nuclear ribonucleoprotein Sm D2	14	5.04718	0	0	1.68239
P00558	Phosphoglycerate kinase 1	45	1.42822	2.66927	0.943347	1.68028
P62910	60S ribosomal protein L32	16	2.2058	2.74836	0	1.65139
P35221	Catenin alpha-1	100	1.97208	1.22857	1.73676	1.6458
Q9NZM1	Myoferlin	235	1.73382	1.44019	1.7178	1.6306
P25789	Proteasome subunit alpha type-4	30	3.4228	1.42156	0	1.61479
O75390	Citrate synthase, mitochondrial	52	0.63902	1.5924	2.53246	1.58796
Q6IAA8	Ragulator complex protein LAMTOR1	18	0	2.30452	2.44333	1.58262
P34897	Serine hydroxymethyltransferase, mitochondrial	56	2.36336	0	2.34152	1.56829
P30041	Peroxiredoxin-6	25	1.32939	3.31275	0	1.54738
Q1KMD3	Heterogeneous nuclear ribonucleoprotein U-like protein 2	85	1.9932	0	2.63304	1.54208
O75369	Filamin-B	278	2.17444	1.99631	0.453546	1.54143
P31942	Heterogeneous nuclear ribonucleoprotein H3	37	3.44258	0	1.13692	1.5265
P51148	Ras-related protein Rab-5C	24	2.75725	0	1.82118	1.52615
Q9UKM9	RNA-binding protein Raly	32	1.9463	0	2.57108	1.50579
P15924	Desmoplakin	332	2.38559	1.03386	1.09614	1.5052
Q86V81	THO complex subunit 4	27	0	1.44369	3.06129	1.50166
P61106	Ras-related protein Rab-14	24	2.77008	1.72571	0	1.4986
Q99798	Aconitate hydratase, mitochondrial	85	1.52709	0.951355	2.01731	1.49859
P11586	C-1-tetrahydrofolate synthase, cytoplasmic	102	1.27394	2.77775	0.420722	1.4908
Q9H0U4	Ras-related protein Rab-1B	22	4.44453	0	0	1.48151
P61960	Ubiquitin-fold modifier 1	9	0	4.36504	0	1.45501
P40925	Malate dehydrogenase, cytoplasmic	36	0.891567	1.11086	2.35554	1.45266
Q56A73	Spindlin-4	29	1.19592	0	3.15964	1.45185
O15173	Membrane-associated progesterone receptor component 2	24	2.6707	1.6638	0	1.44484
P23396	40S ribosomal protein S3	27	1.22545	3.05373	0	1.42639
P12429	Annexin A3	36	1.84386	2.29739	0	1.38042
P62491	Ras-related protein Rab-11A	24	4.13588	0	0	1.37863
O00571	ATP-dependent RNA helicase DDX3X	73	1.7993	1.12093	1.18845	1.36956
Q9Y2X3	Nucleolar protein 58	60	1.12584	0	2.97449	1.36677
P46087	Probable 28S rRNA (cytosine(4447)-C(5))-methyltransferase	89	2.20037	0.913863	0.968906	1.36105
Q14498	RNA-binding protein 39	59	1.12371	0.700053	2.22665	1.35014
Q16836	Hydroxyacyl-coenzyme A dehydrogenase, mitochondrial	34	2.84507	1.18162	0	1.34223
Q7KZF4	Staphylococcal nuclease domain-containing protein 1	102	1.96341	1.63089	0.432281	1.34219
Q9UJZ1	Stomatin-like protein 2, mitochondrial	39	0.83647	2.08443	1.10499	1.34196
P31946	14-3-3 protein beta/alpha	28	2.421	1.50825	0	1.30975
P42167	Lamina-associated polypeptide 2, isoforms beta/gamma	51	1.31182	0	2.5994	1.30374
P19105	Myosin regulatory light chain 12A	20	1.74142	2.16976	0	1.30373
P40227	T-complex protein 1 subunit zeta	58	1.68239	0	2.22246	1.30162
Q8NBS9	Thioredoxin domain-containing protein 5	48	2.06794	0	1.82118	1.29637
P51571	Translocon-associated protein subunit delta	19	1.72129	2.14467	0	1.28865
P18669	Phosphoglycerate mutase 1	29	2.34475	1.46074	0	1.2685
Q14344	Guanine nucleotide-binding protein subunit alpha-13	44	0.789876	1.96832	1.04344	1.26721
Q9H3N1	Thioredoxin-related transmembrane protein 1	32	1.06351	1.3251	1.40491	1.26451
P50990	T-complex protein 1 subunit theta	60	1.6302	0	2.15352	1.26124
P18206	Vinculin	124	0.787787	2.61748	0.346892	1.25072
Q15424	Scaffold attachment factor B1	103	1.62723	0.810991	1.28976	1.24266
P12004	Proliferating cell nuclear antigen	29	2.28187	1.42156	0	1.23448
Q9Y4L1	Hypoxia up-regulated protein 1	111	1.78849	1.1142	0.787539	1.23008
P01112	GTPase HRas	21	1.57557	0	2.08135	1.21898
P50213	Isocitrate dehydrogenase [NAD] subunit alpha, mitochondrial	40	1.62723	2.02748	0	1.21824
O60716	Catenin delta-1	108	1.23051	0.383293	2.0319	1.21523
Q9NV31	U3 small nucleolar ribonucleoprotein protein IMP3	22	1.61839	2.01646	0	1.21162
P07814	Bifunctional glutamate/proline--tRNA ligase	171	1.37863	1.47233	0.780507	1.21049
O95816	BAG family molecular chaperone regulator 2	24	0	1.75843	1.86434	1.20759
P60953	Cell division control protein 42 homolog	21	1.55908	0	2.05956	1.20621
P36542	ATP synthase subunit gamma, mitochondrial	33	0.999273	1.24506	1.32005	1.18813
Q13151	Heterogeneous nuclear ribonucleoprotein A0	31	0.976339	0	2.57951	1.18528
Q96AG4	Leucine-rich repeat-containing protein 59	35	0.969978	0	2.56271	1.17756
Q16822	Phosphoenolpyruvate carboxykinase [GTP], mitochondrial	71	0.465287	0.579732	2.4586	1.16787
P49327	Fatty acid synthase	273	1.66028	1.18209	0.626644	1.15634
P21291	Cysteine and glycine-rich protein 1	21	1.54292	1.92243	0	1.15512
Q15029	116 kDa U5 small nuclear ribonucleoprotein component	109	1.53181	1.52687	0.404707	1.15446
O75347	Tubulin-specific chaperone A	13	0	3.43545	0	1.14515
Q07021	Complement component 1 Q subcomponent-binding protein, mitochondrial	31	2.11194	1.3157	0	1.14255
Q13263	Transcription intermediary factor 1-beta	89	1.06988	1.33304	0.942217	1.11504
O75400	Pre-mRNA-processing factor 40 homolog A	109	0.93349	1.1631	1.23315	1.10991
P49721	Proteasome subunit beta type-2	23	1.48151	1.84591	0	1.10914
P27824	Calnexin	68	2.01205	0.626737	0.664486	1.10109
P05198	Eukaryotic translation initiation factor 2 subunit 1	36	0.945344	2.35574	0	1.10036
Q9BQ39	ATP-dependent RNA helicase DDX50	83	1.21214	1.00686	1.06751	1.0955
Q04637	Eukaryotic translation initiation factor 4 gamma 1	175	0.931155	1.8563	0.492027	1.09316
O00159	Unconventional myosin-Ic	122	1.12054	1.04712	1.11019	1.09261
P08758	Annexin A5	36	0.930573	2.31893	0	1.08317
Q9Y6E2	Basic leucine zipper and W2 domain-containing protein 2	48	1.4214	0.885509	0.938844	1.08192
P82979	SAP domain-containing ribonucleoprotein	24	1.41802	1.7668	0	1.06161
P49207	60S ribosomal protein L34	13	0	3.17118	0	1.05706
O43175	D-3-phosphoglycerate dehydrogenase	57	1.67608	0	1.47608	1.05072
P62879	Guanine nucleotide-binding protein G(I)/G(S)/G(T) subunit beta-2	37	0.875834	1.09126	1.15699	1.04136
P60866	40S ribosomal protein S20	13	0	3.11789	0	1.0393
P40939	Trifunctional enzyme subunit alpha, mitochondrial	83	1.56112	0	1.54669	1.03594
P32969	60S ribosomal protein L9	22	3.10191	0	0	1.03397
Q16891	MICOS complex subunit MIC60	84	1.57142	0.978966	0.518965	1.02312
P42766	60S ribosomal protein L35	15	0	3.01649	0	1.0055
P61026	Ras-related protein Rab-10	23	2.97783	0	0	0.992612
Q9BV40	Vesicle-associated membrane protein 8	11	2.97783	0	0	0.992612
P29401	Transketolase	68	0	2.97776	0	0.992585
P62899	60S ribosomal protein L31	15	0	2.96823	0	0.989409
Q92804	TATA-binding protein-associated factor 2N	62	1.00603	0.626737	1.32897	0.987245
P50991	T-complex protein 1 subunit delta	58	2.2099	0	0.729825	0.979907
P22314	Ubiquitin-like modifier-activating enzyme 1	118	1.12584	1.05206	0.743621	0.973841
O00567	Nucleolar protein 56	66	1.00264	1.24925	0.662248	0.97138
P62258	14-3-3 protein epsilon	29	0	2.91003	0	0.970009
Q15758	Neutral amino acid transporter B(0)	57	2.20173	0.685819	0	0.962515
P30405	Peptidyl-prolyl cis-trans isomerase F, mitochondrial	22	2.87713	0	0	0.959045
P61006	Ras-related protein Rab-8A	24	2.87713	0	0	0.959045
Q92930	Ras-related protein Rab-8B	24	2.87713	0	0	0.959045
P61457	Pterin-4-alpha-carbinolamine dehydratase	12	2.8633	0	0	0.954434
Q8IY81	pre-rRNA processing protein FTSJ3	97	1.05472	0.8761	0.928868	0.95323
P25787	Proteasome subunit alpha type-2	26	1.27258	1.58559	0	0.952723
P26640	Valine--tRNA ligase	140	0.706764	1.76121	0.311215	0.926397
Q92973	Transportin-1	102	0.663215	1.23952	0.876115	0.926282
P48509	CD151 antigen	28	1.17701	0	1.55484	0.910618
P60900	Proteasome subunit alpha type-6	27	1.2105	1.50825	0	0.906249
P57088	Transmembrane protein 33	28	1.2056	1.50214	0	0.90258
P36776	Lon protease homolog, mitochondrial	106	0.621029	0.386891	1.64077	0.882898
P38919	Eukaryotic initiation factor 4A-III	47	0.724534	0	1.91424	0.87959
Q9NS69	Mitochondrial import receptor subunit TOM22 homolog	16	0	2.61288	0	0.870959
P62266	40S ribosomal protein S23	16	0	2.5946	0	0.864868
P55884	Eukaryotic translation initiation factor 3 subunit B	92	0.731655	1.36743	0.483262	0.860781
O95831	Apoptosis-inducing factor 1, mitochondrial	67	0	0	2.56689	0.85563
P53396	ATP-citrate synthase	121	0.811399	0.673984	1.07187	0.852417
P05556	Integrin beta-1	88	1.11949	0.929895	0.492952	0.847445
P62249	40S ribosomal protein S16	16	0	2.54129	0	0.847097
P47756	F-actin-capping protein subunit beta	31	1.07503	0	1.42013	0.83172
Q86VP6	Cullin-associated NEDD8-dissociated protein 1	136	0.968401	1.2066	0.319818	0.831605
P24752	Acetyl-CoA acetyltransferase, mitochondrial	45	0.697385	0.868919	0.921254	0.829186
Q12905	Interleukin enhancer-binding factor 2	43	1.52709	0.951355	0	0.82615
P20674	Cytochrome c oxidase subunit 5A, mitochondrial	17	0	2.47352	0	0.824507
P20618	Proteasome subunit beta type-1	27	2.47123	0	0	0.823744
Q5T1J5	Putative coiled-coil-helix-coiled-coil-helix domain-containing protein CHCHD2P9, mitochondrial	16	0	2.45714	0	0.819047
P61088	Ubiquitin-conjugating enzyme E2 N	17	0	2.44098	0	0.813659
Q9NX14	NADH dehydrogenase [ubiquinone] 1 beta subcomplex subunit 11, mitochondrial	17	0	2.42502	0	0.808341
O14818	Proteasome subunit alpha type-7	28	2.40148	0	0	0.800493
P39687	Acidic leucine-rich nuclear phosphoprotein 32 family member A	29	2.39183	0	0	0.797278
P21912	Succinate dehydrogenase [ubiquinone] iron-sulfur subunit, mitochondrial	32	1.06351	1.3251	0	0.796204
Q9Y281	Cofilin-2	19	0	0	2.36973	0.789911
P23368	NAD-dependent malic enzyme, mitochondrial	65	1.01981	0	1.34718	0.788994
P62318	Small nuclear ribonucleoprotein Sm D3	14	2.36336	0	0	0.787787
P49368	T-complex protein 1 subunit gamma	61	1.63918	0	0.72179	0.786988
Q8NFV4	Alpha/beta hydrolase domain-containing protein 11	35	0	2.35574	0	0.785245
Q9BPW8	Protein NipSnap homolog 1	33	1.04853	1.30644	0	0.78499
O14979	Heterogeneous nuclear ribonucleoprotein D-like	46	1.41802	0	0.936609	0.784875
O95758	Polypyrimidine tract-binding protein 3	60	1.61839	0	0.712637	0.777008
Q8N183	Mimitin, mitochondrial	20	0	0	2.32767	0.775889
Q16762	Thiosulfate sulfurtransferase	33	1.00264	0	1.3245	0.775712
P30048	Thioredoxin-dependent peroxide reductase, mitochondrial	28	2.32643	0	0	0.775478
Q15185	Prostaglandin E synthase 3	19	0	2.31893	0	0.772976
Q14980	Nuclear mitotic apparatus protein 1	238	1.40796	0.350854	0.557979	0.772264
Q13838	Spliceosome RNA helicase DDX39B	49	1.39151	0	0.919102	0.770204
P10606	Cytochrome c oxidase subunit 5B, mitochondrial	14	2.3084	0	0	0.769466
P00367	Glutamate dehydrogenase 1, mitochondrial	61	1.60099	0	0.704974	0.768654
P05023	Sodium/potassium-transporting ATPase subunit alpha-1	113	1.16435	0.362687	0.769063	0.765368
P19623	Spermidine synthase	34	0.986038	0	1.30257	0.762869
P25398	40S ribosomal protein S12	15	2.25594	0	0	0.751978
O94905	Erlin-2	38	0	1.09448	1.1604	0.751626
Q92499	ATP-dependent RNA helicase DDX1	82	1.20723	0.50139	0.531589	0.746736
O95373	Importin-7	119	1.14753	1.07234	0	0.739955
P42126	Enoyl-CoA delta isomerase 1, mitochondrial	33	0.986038	1.22857	0	0.738203
Q9UNE7	E3 ubiquitin-protein ligase CHIP	35	0.982784	1.22452	0	0.735767
Q7L014	Probable ATP-dependent RNA helicase DDX46	117	0	1.43949	0.763095	0.734195
P13073	Cytochrome c oxidase subunit 4 isoform 1, mitochondrial	20	0	2.19543	0	0.731811
Q6PIU2	Neutral cholesterol ester hydrolase 1	46	2.18958	0	0	0.729861
O95561	Uncharacterized protein C1orf105	21	0	0	2.14959	0.716531
Q99613	Eukaryotic translation initiation factor 3 subunit C	105	1.30464	0.406384	0.43086	0.71396
O00410	Importin-5	124	1.08581	0.338221	0.717184	0.713739
O75817	Ribonuclease P protein subunit p20	16	2.12702	0	0	0.709008
Q9BVP2	Guanine nucleotide-binding protein-like 3	62	0	0.675826	1.43306	0.702963
Q9Y2Q9	28S ribosomal protein S28, mitochondrial	21	0	0	2.10361	0.701204
Q08257	Quinone oxidoreductase	35	0.905117	0	1.19567	0.700262
P26885	Peptidyl-prolyl cis-trans isomerase FKBP2	16	2.09707	0	0	0.699022
Q9H293	Interleukin-25	20	0	2.09621	0	0.698735
Q9BYD1	39S ribosomal protein L13, mitochondrial	21	0	2.08443	0	0.69481
O00116	Alkyldihydroxyacetonephosphate synthase, peroxisomal	73	0.905117	0.563873	0.597835	0.688941
P31930	Cytochrome b-c1 complex subunit 1, mitochondrial	53	1.24076	0	0.819533	0.686766
P63000	Ras-related C3 botulinum toxin substrate 1	21	0	0	2.04883	0.682944
Q14116	Interleukin-18	22	0	0	2.03822	0.679405
P53621	Coatomer subunit alpha	138	0.486574	1.21251	0.321385	0.67349
P46777	60S ribosomal protein L5	34	2.00528	0	0	0.668425
O75475	PC4 and SFRS1-interacting protein	60	0.561855	0.700053	0.742218	0.668042
P52815	39S ribosomal protein L12, mitochondrial	21	0	0	1.98675	0.662249
Q00341	Vigilin	141	0.46969	0.585218	0.930699	0.661869
Q5VWX1	KH domain-containing, RNA-binding, signal transduction-associated protein 2	39	0.853248	0	1.12715	0.660133
Q14137	Ribosome biogenesis protein BOP1	84	0.399173	0.497357	1.05463	0.650386
Q5BKZ1	DBIRD complex subunit ZNF326	66	0	1.27501	0.675903	0.650305
P17987	T-complex protein 1 subunit alpha	60	0.535582	0	1.41502	0.650201
Q9Y5B9	FACT complex subunit SPT16	120	0.853248	0.708745	0.375717	0.645903
Q9NR45	Sialic acid synthase	40	0.82948	0	1.09575	0.641745
Q14197	Peptidyl-tRNA hydrolase ICT1, mitochondrial	24	0	0	1.90959	0.63653
Q08945	FACT complex subunit SSRP1	81	0.84001	1.04662	0	0.628878
P35527	Keratin, type I cytoskeletal 9	62	0	0.595551	1.26284	0.619465
Q9BX68	Histidine triad nucleotide-binding protein 2, mitochondrial	17	1.82689	0	0	0.608964
H3BNL1	Uncharacterized protein C3orf84	23	0	1.81877	0	0.606255
Q13011	Delta(3,5)-Delta(2,4)-dienoyl-CoA isomerase, mitochondrial	36	1.81575	0	0	0.605251
Q9Y2W1	Thyroid hormone receptor-associated protein 3	109	0.62363	0.777022	0.411912	0.604188
Q09666	Neuroblast differentiation-associated protein AHNAK	629	1.21338	0.188978	0.400722	0.601026
P20290	Transcription factor BTF3	22	0	1.80111	0	0.600369
P55060	Exportin-2	110	0.613354	0.764219	0.405124	0.594232
Q8N5G0	Small integral membrane protein 20	18	1.77252	0	0	0.59084
Q9UQ35	Serine/arginine repetitive matrix protein 2	299	1.08206	0.404464	0.285883	0.590803
P51991	Heterogeneous nuclear ribonucleoprotein A3	40	0.787787	0.981556	0	0.589781
P22234	Multifunctional protein ADE2	47	0	1.74602	0	0.582005
P36543	V-type proton ATPase subunit E 1	26	0	0	1.7406	0.5802
Q9Y6M1	Insulin-like growth factor 2 mRNA-binding protein 2	66	0.497134	1.23883	0	0.578653
P30044	Peroxiredoxin-5, mitochondrial	22	0	1.73378	0	0.577926
O95881	Thioredoxin domain-containing protein 12	19	1.7313	0	0	0.5771
P04083	Annexin A1	39	1.72129	0	0	0.573764
P68400	Casein kinase II subunit alpha	45	0.761594	0.948921	0	0.570172
Q9NTK5	Obg-like ATPase 1	45	0.751978	0.93694	0	0.562973
P52292	Importin subunit alpha-1	58	1.68875	0	0	0.562918
Q96HE7	ERO1-like protein alpha	54	0	0	1.68109	0.560364
Q8TAE8	Growth arrest and DNA damage-inducible proteins-interacting protein 1	25	0	1.6713	0	0.5571
P31939	Bifunctional purine biosynthesis protein PURH	65	1.00603	0	0.664486	0.556837
P37268	Squalene synthase	48	0.714109	0	0.943347	0.552485
Q9UM22	Mammalian ependymin-related protein 1	25	0	1.65638	0	0.552125
Q14690	Protein RRP5 homolog	209	0.63663	0.594914	0.420498	0.550681
P62195	26S protease regulatory subunit 8	46	0.733457	0.913863	0	0.549107
P22061	Protein-L-isoaspartate(D-aspartate) O-methyltransferase	25	0	1.63449	0	0.544829
P16144	Integrin beta-4	202	0.980626	0.407276	0.215903	0.534602
P43686	26S protease regulatory subunit 6B	47	0.712401	0.887627	0	0.533343
Q14126	Desmoglein-2	122	0.532707	0	1.05557	0.529426
P26641	Elongation factor 1-gamma	50	0.681427	0	0.900173	0.5272
P09110	3-ketoacyl-CoA thiolase, peroxisomal	44	0.702319	0.875067	0	0.525795
O60264	SWI/SNF-related matrix-associated actin-dependent regulator of chromatin subfamily A member 5	122	0.849192	0.352688	0.373931	0.525271
Q9Y3D9	28S ribosomal protein S23, mitochondrial	22	1.56728	0	0	0.522427
Q9Y606	tRNA pseudouridine synthase A, mitochondrial	47	0.697385	0.868919	0	0.522101
Q9NVI7	ATPase family AAA domain-containing protein 3A	71	0.93938	0	0.620466	0.519949
P45973	Chromobox protein homolog 5	22	1.55908	0	0	0.519692
Q9Y3B7	39S ribosomal protein L11, mitochondrial	21	1.55096	0	0	0.516985
O60437	Periplakin	205	0.678322	0.633875	0.224018	0.512072
P62081	40S ribosomal protein S7	22	1.53497	0	0	0.511655
P11388	DNA topoisomerase 2-alpha	174	0.77801	0.242343	0.51388	0.511411
Q9UQ80	Proliferation-associated protein 2G4	44	1.51159	0	0	0.503864
P35580	Myosin-10	229	0.1507	0.563302	0.796307	0.503436
P55265	Double-stranded RNA-specific adenosine deaminase	136	0.24289	0.302633	0.962583	0.502702
Q13200	26S proteasome non-ATPase regulatory subunit 2	100	0.655911	0.408621	0.433233	0.499255
O75643	U5 small nuclear ribonucleoprotein 200 kDa helicase	244	0.418235	0.521107	0.552494	0.497279
Q9NYL4	Peptidyl-prolyl cis-trans isomerase FKBP11	22	1.48151	0	0	0.493837
P39023	60S ribosomal protein L3	46	1.47783	0	0	0.492611
Q9NQC3	Reticulon-4	130	0.499637	0.311265	0.660026	0.490309
Q53H80	Akirin-2	23	1.46691	0	0	0.488971
P05455	Lupus La protein	47	1.45972	0	0	0.486574
P52565	Rho GDP-dissociation inhibitor 1	23	1.45972	0	0	0.486574
Q9Y5M8	Signal recognition particle receptor subunit beta	30	0	0	1.45157	0.483857
O43491	Band 4.1-like protein 2	113	0.296302	0.369182	0.782837	0.482774
P33992	DNA replication licensing factor MCM5	82	0.405699	0.505488	0.535934	0.482374
Q96EY1	DnaJ homolog subfamily A member 3, mitochondrial	53	0.620382	0	0.819533	0.479972
P20340	Ras-related protein Rab-6A	24	1.43165	0	0	0.477217
P27797	Calreticulin	48	1.42822	0	0	0.476073
P18754	Regulator of chromosome condensation	45	1.41465	0	0	0.471549
P23919	Thymidylate kinase	24	1.40464	0	0	0.468213
Q9H0A0	N-acetyltransferase 10	116	0.29052	0.723958	0.383781	0.466086
P09012	U1 small nuclear ribonucleoprotein A	31	0	0	1.39495	0.464983
P00492	Hypoxanthine-guanine phosphoribosyltransferase	25	1.36598	0	0	0.455326
O00194	Ras-related protein Rab-27B	25	1.36598	0	0	0.455326
P49755	Transmembrane emp24 domain-containing protein 10	25	1.35974	0	0	0.453247
P17980	26S protease regulatory subunit 6A	49	1.35664	0	0	0.452215
P54136	Arginine--tRNA ligase, cytoplasmic	75	1.35356	0	0	0.451187
Q53GS9	U4/U6.U5 tri-snRNP-associated protein 2	65	0	0.656687	0.69624	0.450976
Q9NYU2	UDP-glucose:glycoprotein glucosyltransferase 1	177	0.383001	0.71581	0.252974	0.450595
Q16740	ATP-dependent Clp protease proteolytic subunit, mitochondrial	30	0	1.33945	0	0.446484
O95202	LETM1 and EF-hand domain-containing protein 1, mitochondrial	83	0.805909	0	0.532308	0.446072
P30837	Aldehyde dehydrogenase X, mitochondrial	57	0.575983	0	0.760881	0.445621
Q96GQ7	Probable ATP-dependent RNA helicase DDX27	90	0.3741	0.466116	0.49419	0.444802
Q8N1N4	Keratin, type II cytoskeletal 78	57	0.57266	0	0.756491	0.443051
O75533	Splicing factor 3B subunit 1	146	0.456723	0.569062	0.301668	0.442484
O14776	Transcription elongation regulator 1	124	0.271205	0.337913	0.716531	0.441883
Q9Y2Q3	Glutathione S-transferase kappa 1	26	1.31763	0	0	0.439209
P00403	Cytochrome c oxidase subunit 2	26	1.31182	0	0	0.437274
Q9UIJ7	GTP:AMP phosphotransferase AK3, mitochondrial	26	1.31182	0	0	0.437274
P42285	Superkiller viralicidic activity 2-like 2	118	0.571561	0.356073	0.37752	0.435051
P13489	Ribonuclease inhibitor	50	1.2919	0	0	0.430634
P78371	T-complex protein 1 subunit beta	58	0.556604	0	0.735281	0.430629
Q15287	RNA-binding protein with serine-rich domain 1	34	0	0	1.28976	0.429919
Q15181	Inorganic pyrophosphatase	33	0	1.28383	0	0.427945
Q15046	Lysine--tRNA ligase	68	0	0.621488	0.65892	0.426803
Q01105	Protein SET	34	0	1.27941	0	0.426469
Q99614	Tetratricopeptide repeat protein 1	34	0	1.27064	0	0.423548
Q14566	DNA replication licensing factor MCM6	93	0.362708	0.903845	0	0.422184
Q14683	Structural maintenance of chromosomes protein 1A	143	0	0.300915	0.957119	0.419345
P33993	DNA replication licensing factor MCM7	81	1.24249	0	0	0.414163
A6NHR9	Structural maintenance of chromosomes flexible hinge domain-containing protein 1	226	0.297041	0.740206	0.196197	0.411148
P31948	Stress-induced-phosphoprotein 1	63	0.548404	0.683293	0	0.410566
Q9Y2R9	28S ribosomal protein S7, mitochondrial	28	1.23051	0	0	0.41017
Q9BSJ8	Extended synaptotagmin-1	123	0.539463	0.672153	0	0.403872
Q6DKI1	60S ribosomal protein L7-like 1	29	1.2105	0	0	0.403501
Q00059	Transcription factor A, mitochondrial	29	1.2105	0	0	0.403501
Q9BV68	E3 ubiquitin-protein ligase RNF126	36	0	0	1.20667	0.402225
P21589	5'-nucleotidase	63	0.518786	0	0.685323	0.40137
Q8N5J4	Transcription factor Spi-C	29	1.20074	0	0	0.400247
P19404	NADH dehydrogenase [ubiquinone] flavoprotein 2, mitochondrial	27	1.19592	0	0	0.398639
Q9BXP5	Serrate RNA effector molecule homolog	101	0.339935	0.847097	0	0.395677
Q9Y3I0	tRNA-splicing ligase RtcB homolog	55	1.17934	0	0	0.393113
Q9UMS0	NFU1 iron-sulfur cluster scaffold homolog, mitochondrial	28	1.17238	0	0	0.390792
O95571	Persulfide dioxygenase ETHE1, mitochondrial	28	1.17238	0	0	0.390792
P61289	Proteasome activator complex subunit 3	30	1.17238	0	0	0.390792
P25788	Proteasome subunit alpha type-3	28	1.16778	0	0	0.389259
O95847	Mitochondrial uncoupling protein 4	36	0	1.14869	0	0.382898
Q9NS73	MAP3K12-binding inhibitory protein 1	39	0	0	1.14353	0.381178
Q13347	Eukaryotic translation initiation factor 3 subunit I	37	0	1.14163	0	0.380542
O75494	Serine/arginine-rich splicing factor 10	31	1.13658	0	0	0.378859
P16435	NADPH--cytochrome P450 reductase	77	0	0.548047	0.581057	0.376368
O75489	NADH dehydrogenase [ubiquinone] iron-sulfur protein 3, mitochondrial	30	1.12797	0	0	0.375989
P13995	Bifunctional methylenetetrahydrofolate dehydrogenase/cyclohydrolase, mitochondrial	38	0	0	1.12393	0.374643
Q15075	Early endosome antigen 1	162	0.844177	0.262954	0	0.369044
O15260	Surfeit locus protein 4	30	1.107	0	0	0.369001
Q99832	T-complex protein 1 subunit eta	59	1.09681	0	0	0.365603
P07858	Cathepsin B	38	0	1.09448	0	0.364826
O43776	Asparagine--tRNA ligase, cytoplasmic	63	1.0868	0	0	0.362267
Q9H0E2	Toll-interacting protein	30	1.0868	0	0	0.362267
P29692	Elongation factor 1-delta	31	1.05973	0	0	0.353242
Q9NYL9	Tropomodulin-3	40	0	1.05406	0	0.351353
Q9Y277	Voltage-dependent anion-selective channel protein 3	31	1.05224	0	0	0.350746
Q8TDN6	Ribosome biogenesis protein BRX1 homolog	41	0	1.05107	0	0.350357
Q9NYF8	Bcl-2-associated transcription factor 1	106	0.647355	0.403291	0	0.350216
Q96DI7	U5 small nuclear ribonucleoprotein 40 kDa protein	39	0	1.03929	0	0.346432
P30084	Enoyl-CoA hydratase, mitochondrial	31	1.02684	0	0	0.34228
P26639	Threonine--tRNA ligase, cytoplasmic	83	0	1.02636	0	0.342119
P35249	Replication factor C subunit 4	40	0	1.02212	0	0.340705
P49406	39S ribosomal protein L19, mitochondrial	34	1.01981	0	0	0.339935
Q00535	Cyclin-dependent-like kinase 5	33	1.01981	0	0	0.339935
Q9Y295	Developmentally-regulated GTP-binding protein 1	41	0	1.01098	0	0.336992
Q9P015	39S ribosomal protein L15, mitochondrial	33	1.00603	0	0	0.335342
Q9NZU7	Calcium-binding protein 1	40	0	1.00278	0	0.33426
P41252	Isoleucine--tRNA ligase, cytoplasmic	144	0.707885	0.294	0	0.333962
Q9P2E9	Ribosome-binding protein 1	152	0.211194	0.789422	0	0.333539
Q9UKV3	Apoptotic chromatin condensation inducer in the nucleus	152	0.444121	0.553361	0	0.332494
Q15738	Sterol-4-alpha-carboxylate 3-dehydrogenase, decarboxylating	42	0	0.994714	0	0.331571
P31689	DnaJ homolog subfamily A member 1	45	0	0	0.990871	0.33029
Q9UNM6	26S proteasome non-ATPase regulatory subunit 13	43	0	0.986777	0	0.328926
Q9Y6C9	Mitochondrial carrier homolog 2	33	0.982784	0	0	0.327595
Q14315	Filamin-C	291	0.546392	0.272314	0.144358	0.321021
P62333	26S protease regulatory subunit 10B	44	0	0.9538	0	0.317933
Q7Z6J8	E3 ubiquitin-protein ligase E3D	44	0	0.9538	0	0.317933
Q6PKG0	La-related protein 1	123	0.2717	0.677059	0	0.316253
Q14444	Caprin-1	78	0.420005	0.523312	0	0.314439
Q8IX12	Cell division cycle and apoptosis regulator protein 1	133	0.258942	0	0.684131	0.314358
P30519	Heme oxygenase 2	36	0.942352	0	0	0.314117
Q92922	SWI/SNF complex subunit SMARCC1	123	0.269487	0.671544	0	0.313677
P63244	Guanine nucleotide-binding protein subunit beta-2-like 1	35	0.93938	0	0	0.313127
P27695	DNA-(apurinic or apyrimidinic site) lyase	36	0.936426	0	0	0.312142
P41250	Glycine--tRNA ligase	83	0.402954	0	0.532308	0.311754
P09525	Annexin A4	36	0.93349	0	0	0.311163
Q14694	Ubiquitin carboxyl-terminal hydrolase 10	87	0	0.929895	0	0.309965
P36873	Serine/threonine-protein phosphatase PP1-gamma catalytic subunit	37	0.92193	0	0	0.30731
P51665	26S proteasome non-ATPase regulatory subunit 7	37	0.919085	0	0	0.306362
P08574	Cytochrome c1, heme protein, mitochondrial	35	0.916257	0	0	0.305419
Q969G3	SWI/SNF-related matrix-associated actin-dependent regulator of chromatin subfamily E member 1	47	0	0.902745	0	0.300915
P46940	Ras GTPase-activating-like protein IQGAP1	189	0	0.895663	0	0.298554
Q96RP9	Elongation factor G, mitochondrial	83	0.396516	0.494045	0	0.296854
P06396	Gelsolin	86	0.380797	0	0.503038	0.294612
Q8TCS8	Polyribonucleotide nucleotidyltransferase 1, mitochondrial	86	0.380311	0	0.502395	0.294235
Q9NYK5	39S ribosomal protein L39, mitochondrial	39	0.881016	0	0	0.293672
O95433	Activator of 90 kDa heat shock protein ATPase homolog 1	38	0.881016	0	0	0.293672
Q08J23	tRNA (cytosine(34)-C(5))-methyltransferase	86	0.388244	0.483739	0	0.290661
P48735	Isocitrate dehydrogenase [NADP], mitochondrial	51	0	0	0.8703	0.2901
P55786	Puromycin-sensitive aminopeptidase	103	0	0	0.856095	0.285365
P23921	Ribonucleoside-diphosphate reductase large subunit	90	0.375989	0.46847	0	0.281486
Q13283	Ras GTPase-activating protein-binding protein 1	52	0	0	0.844154	0.281385
Q8N7R7	Cyclin-Y-like protein 1	41	0.82948	0	0	0.276493
P11177	Pyruvate dehydrogenase E1 component subunit beta, mitochondrial	39	0.82948	0	0	0.276493
P26368	Splicing factor U2AF 65 kDa subunit	54	0	0	0.828159	0.276053
Q86XP3	ATP-dependent RNA helicase DDX42	103	0	0.395553	0.419377	0.271643
O94906	Pre-mRNA-processing factor 6	107	0	0.394291	0.41804	0.270777
P78406	mRNA export factor	41	0.809194	0	0	0.269731
O95347	Structural maintenance of chromosomes protein 2	136	0.497549	0.309965	0	0.269171
O75694	Nuclear pore complex protein Nup155	155	0	0.800205	0	0.266735
Q7L2H7	Eukaryotic translation initiation factor 3 subunit M	43	0.796212	0	0	0.265404
Q07157	Tight junction protein ZO-1	195	0.340713	0	0.450086	0.2636
Q12874	Splicing factor 3A subunit 3	59	0	0	0.785181	0.261727
Q6UB35	Monofunctional C1-tetrahydrofolate synthase, mitochondrial	106	0	0.379374	0.402224	0.260533
P35613	Basigin	42	0.773463	0	0	0.257821
O43837	Isocitrate dehydrogenase [NAD] subunit beta, mitochondrial	42	0.773463	0	0	0.257821
Q13435	Splicing factor 3B subunit 2	100	0.332719	0	0.439526	0.257415
P56192	Methionine--tRNA ligase, cytoplasmic	101	0.33087	0	0.437084	0.255985
P55209	Nucleosome assembly protein 1-like 1	45	0.761594	0	0	0.253865
P05091	Aldehyde dehydrogenase, mitochondrial	56	0	0	0.760881	0.253627
P12830	Cadherin-1	97	0.337623	0.420667	0	0.252763
P51553	Isocitrate dehydrogenase [NAD] subunit gamma, mitochondrial	43	0.757719	0	0	0.252573
P42765	3-ketoacyl-CoA thiolase, mitochondrial	42	0.750084	0	0	0.250028
O43278	Kunitz-type protease inhibitor 1	58	0	0	0.743621	0.247874
A6NCW0	Ubiquitin carboxyl-terminal hydrolase 17-like protein 3	60	0	0	0.742218	0.247406
P49736	DNA replication licensing factor MCM2	102	0.329406	0.410429	0	0.246612
Q9NWH9	SAFB-like transcription modulator	117	0	0.358828	0.38044	0.246423
P78344	Eukaryotic translation initiation factor 4 gamma 2	102	0.328317	0.409072	0	0.245796
Q8NF37	Lysophosphatidylcholine acyltransferase 1	59	0	0	0.736659	0.245553
Q8TEM1	Nuclear pore membrane glycoprotein 210	205	0.315616	0	0.416932	0.244183
Q02218	2-oxoglutarate dehydrogenase, mitochondrial	116	0	0.725373	0	0.241791
Q12769	Nuclear pore complex protein Nup160	162	0.20737	0.516752	0	0.241374
O60313	Dynamin-like 120 kDa protein, mitochondrial	112	0.310191	0	0.409766	0.239986
O60763	General vesicular transport factor p115	108	0.309546	0	0.408914	0.239487
Q9HDC9	Adipocyte plasma membrane-associated protein	47	0.715826	0	0	0.238609
Q16630	Cleavage and polyadenylation specificity factor subunit 6	59	0	0	0.71393	0.237977
A1L020	RNA-binding protein MEX3A	54	0	0.713516	0	0.237839
O96009	Napsin-A	45	0.709008	0	0	0.236336
Q9Y5J1	U3 small nucleolar RNA-associated protein 18 homolog	62	0	0	0.70751	0.235837
Q9UHX1	Poly(U)-binding-splicing factor PUF60	60	0	0	0.703713	0.234571
P26232	Catenin alpha-2	105	0.312469	0.389326	0	0.233932
Q8NEY4	V-type proton ATPase subunit C 2	49	0.697385	0	0	0.232462
Q16555	Dihydropyrimidinase-related protein 2	62	0	0	0.687719	0.22924
P27708	CAD protein	243	0	0.500263	0.176798	0.225687
Q5JTV8	Torsin-1A-interacting protein 1	66	0	0	0.674744	0.224915
Q08380	Galectin-3-binding protein	65	0	0	0.672437	0.224146
Q9Y265	RuvB-like 1	50	0.653034	0	0	0.217678
O15042	U2 snRNP-associated SURP motif-containing protein	118	0.289391	0.360572	0	0.216654
Q9UBC5	Unconventional myosin-Ia	118	0.285506	0.355732	0	0.213746
Q8N1G4	Leucine-rich repeat-containing protein 47	63	0	0.636412	0	0.212137
O94973	AP-2 complex subunit alpha-2	104	0.634256	0	0	0.211419
Q9NSD9	Phenylalanine--tRNA ligase beta subunit	66	0	0.629929	0	0.209976
Q6NUK1	Calcium-binding mitochondrial carrier protein SCaMC-1	53	0.624284	0	0	0.208095
Q9H7C4	Syncoilin	55	0.617808	0	0	0.205936
Q9BR76	Coronin-1B	54	0.608964	0	0	0.202988
P27694	Replication protein A 70 kDa DNA-binding subunit	68	0	0.602319	0	0.200773
Q8NBJ5	Procollagen galactosyltransferase 1	72	0	0.596509	0	0.198836
O00221	NF-kappa-B inhibitor epsilon	53	0.595567	0	0	0.198522
P31040	Succinate dehydrogenase [ubiquinone] flavoprotein subunit, mitochondrial	73	0	0	0.592433	0.197478
Q96PK6	RNA-binding protein 14	69	0	0	0.588005	0.196002
Q9UJS0	Calcium-binding mitochondrial carrier protein Aralar2	74	0	0	0.582779	0.19426
P12268	Inosine-5'-monophosphate dehydrogenase 2	56	0.579345	0	0	0.193115
Q9UM54	Unconventional myosin-VI	150	0	0.57346	0	0.191153
Q96EY7	Pentatricopeptide repeat domain-containing protein 3, mitochondrial	79	0	0	0.570937	0.190312
P49915	GMP synthase [glutamine-hydrolyzing]	77	0	0	0.567642	0.189214
P18850	Cyclic AMP-dependent transcription factor ATF-6 alpha	75	0	0.553774	0	0.184591
P28331	NADH-ubiquinone oxidoreductase 75 kDa subunit, mitochondrial	79	0	0	0.541094	0.180365
Q5SSJ5	Heterochromatin protein 1-binding protein 3	61	0.538487	0	0	0.179496
Q14966	Zinc finger protein 638	221	0.150548	0.375155	0	0.175234
Q9Y3T9	Nucleolar complex protein 2 homolog	85	0	0	0.525201	0.175067
P07384	Calpain-1 catalytic subunit	82	0	0.519647	0	0.173216
Q9H307	Pinin	82	0	0.517473	0	0.172491
P46060	Ran GTPase-activating protein 1	64	0.507297	0	0	0.169099
P13798	Acylamino-acid-releasing enzyme	81	0	0.506869	0	0.168956
O60568	Procollagen-lysine,2-oxoglutarate 5-dioxygenase 3	85	0	0.502748	0	0.167583
Q9UDY2	Tight junction protein ZO-2	134	0.500476	0	0	0.166825
P46459	Vesicle-fusing ATPase	83	0	0.498694	0	0.166231
Q15459	Splicing factor 3A subunit 1	89	0	0	0.49606	0.165353
Q9Y446	Plakophilin-3	87	0	0	0.49357	0.164523
Q99459	Cell division cycle 5-like protein	92	0	0	0.490493	0.163498
O94826	Mitochondrial import receptor subunit TOM70	67	0.489775	0	0	0.163258
Q27J81	Inverted formin-2	136	0.476835	0	0	0.158945
Q05209	Tyrosine-protein phosphatase non-receptor type 12	88	0	0.475677	0	0.158559
Q6IN85	Serine/threonine-protein phosphatase 4 regulatory subunit 3A	95	0	0	0.47224	0.157413
Q14839	Chromodomain-helicase-DNA-binding protein 4	218	0.467233	0	0	0.155744
P49756	RNA-binding protein 25	100	0	0	0.466638	0.155546
P10515	Dihydrolipoyllysine-residue acetyltransferase component of pyruvate dehydrogenase complex, mitochondrial	69	0.460253	0	0	0.153418
P25205	DNA replication licensing factor MCM3	91	0	0.459193	0	0.153064
Q12788	Transducin beta-like protein 3	89	0	0.459193	0	0.153064
Q13428	Treacle protein	152	0.200123	0.249347	0	0.149823
Q7Z4V0	Zinc finger protein 438	92	0	0.448102	0	0.149367
Q99959	Plakophilin-2	97	0	0	0.44651	0.148837
Q16650	T-box brain protein 1	74	0.436632	0	0	0.145544
P33991	DNA replication licensing factor MCM4	97	0	0.429928	0	0.143309
Q6N069	N-alpha-acetyltransferase 16, NatA auxiliary subunit	101	0	0.429431	0	0.143144
Q92616	Translational activator GCN1	293	0	0.27782	0.147276	0.141699
Q969V6	MKL/myocardin-like protein 1	99	0	0	0.42253	0.140843
Q01780	Exosome component 10	101	0	0.419241	0	0.139747
Q96ED9	Protein Hook homolog 2	83	0.414163	0	0	0.138054
P33176	Kinesin-1 heavy chain	110	0	0	0.40849	0.136163
Q99567	Nuclear pore complex protein Nup88	84	0.401867	0	0	0.133956
P42224	Signal transducer and activator of transcription 1-alpha/beta	87	0.397045	0	0	0.132348
P63010	AP-2 complex subunit beta	105	0	0.395974	0	0.131991
Q9UHB6	LIM domain and actin-binding protein 1	85	0.392337	0	0	0.130779
Q9H0D6	5'-3' exoribonuclease 2	109	0	0.390556	0	0.130185
Q99460	26S proteasome non-ATPase regulatory subunit 1	106	0	0.389326	0	0.129775
Q15436	Protein transport protein Sec23A	86	0.389259	0	0	0.129753
Q9Y6C2	EMILIN-1	107	0	0	0.38718	0.12906
P47897	Glutamine--tRNA ligase	88	0.384237	0	0	0.128079
Q5FWE3	Proline-rich transmembrane protein 3	102	0	0.378214	0	0.126071
Q96T88	E3 ubiquitin-protein ligase UHRF1	90	0.375515	0	0	0.125172
Q2NL82	Pre-rRNA-processing protein TSR1 homolog	92	0.370377	0	0	0.123459
P22102	Trifunctional purine biosynthetic protein adenosine-3	108	0	0.367355	0	0.122452
Q03701	CCAAT/enhancer-binding protein zeta	121	0	0.352019	0	0.11734
O14980	Exportin-1	123	0	0.346431	0	0.115477
Q8WWM7	Ataxin-2-like protein	113	0	0.345142	0	0.115047
Q8TEX9	Importin-4	119	0	0.343227	0	0.114409
Q9BZF1	Oxysterol-binding protein-related protein 8	101	0.334964	0	0	0.111655
P78527	DNA-dependent protein kinase catalytic subunit	469	0.144275	0	0.190589	0.111621
Q9NZB2	Constitutive coactivator of PPAR-gamma-like protein 1	122	0	0.331868	0	0.110623
Q16531	DNA damage-binding protein 1	127	0	0.325463	0	0.108488
P55011	Solute carrier family 12 member 2	131	0	0	0.324567	0.108189
P35251	Replication factor C subunit 1	128	0	0.323195	0	0.107732
Q6P2Q9	Pre-mRNA-processing-splicing factor 8	273	0	0.317797	0	0.105932
Q9H583	HEAT repeat-containing protein 1	242	0.138891	0.173054	0	0.103982
Q15393	Splicing factor 3B subunit 3	136	0	0.304871	0	0.101624
Q9UQE7	Structural maintenance of chromosomes protein 3	142	0	0.304871	0	0.101624
P69849	Nodal modulator 3	134	0	0.303624	0	0.101208
Q9BQG0	Myb-binding protein 1A	149	0	0	0.296217	0.0987389
Q86UP2	Kinectin	156	0	0	0.289886	0.0966287
Q6WKZ4	Rab11 family-interacting protein 1	137	0	0.289188	0	0.096396
Q5JTH9	RRP12-like protein	144	0	0.286067	0	0.0953555
P18583	Protein SON	264	0.122747	0	0.16215	0.0949655
P06756	Integrin alpha-V	116	0.284144	0	0	0.0947148
Q99700	Ataxin-2	140	0	0.28258	0	0.0941935
Q96KR1	Zinc finger RNA-binding protein	117	0.277266	0	0	0.0924219
P98160	Basement membrane-specific heparan sulfate proteoglycan core protein	469	0	0	0.26876	0.0895867
O95104	Splicing factor, arginine/serine-rich 15	126	0.259619	0	0	0.0865397
Q14204	Cytoplasmic dynein 1 heavy chain 1	532	0.256378	0	0	0.0854594
P30876	DNA-directed RNA polymerase II subunit RPB2	134	0.253648	0	0	0.0845495
O60841	Eukaryotic translation initiation factor 5B	139	0.244085	0	0	0.0813616
Q13045	Protein flightless-1 homolog	145	0.23466	0	0	0.07822
O60610	Protein diaphanous homolog 1	141	0.234106	0	0	0.0780354
P26358	DNA (cytosine-5)-methyltransferase 1	183	0	0.229596	0	0.0765321
Q14160	Protein scribble homolog	175	0	0.227624	0	0.0758748
P51532	Transcription activator BRG1	185	0	0.225275	0	0.0750917
A6NKT7	RanBP2-like and GRIP domain-containing protein 3	197	0	0.211051	0	0.0703504
O43166	Signal-induced proliferation-associated 1-like protein 1	200	0	0.20567	0	0.0685565
Q5VYK3	Proteasome-associated protein ECM29 homolog	204	0	0.201099	0	0.0670331
Q15154	Pericentriolar material 1 protein	228	0	0.183314	0	0.0611048
O95602	DNA-directed RNA polymerase I subunit RPA1	195	0.17313	0	0	0.0577099
Q7KZ85	Transcription elongation factor SPT6	199	0.172528	0	0	0.0575093
P13942	Collagen alpha-2(XI) chain	172	0.171534	0	0	0.057178
O15027	Protein transport protein Sec16A	233	0	0.170275	0	0.0567582
P07942	Laminin subunit beta-1	198	0.166732	0	0	0.0555773
A5YKK6	CCR4-NOT transcription complex subunit 1	267	0	0.156157	0	0.0520522
Q14008	Cytoskeleton-associated protein 5	225	0.146547	0	0	0.0488489
Q5VU43	Myomegalin	265	0.126932	0	0	0.0423108
Q02388	Collagen alpha-1(VII) chain	295	0	0.126028	0	0.0420094
P12270	Nucleoprotein TPR	267	0.126019	0	0	0.0420063
Q9Y490	Talin-1	270	0.117191	0	0	0.0390637
Q8IZQ1	WD repeat and FYVE domain-containing protein 3	395	0	0	0.111564	0.037188
P46939	Utrophin	394	0	0.108077	0	0.0360256
Q9NZR2	Low-density lipoprotein receptor-related protein 1B	515	0	0	0.0855348	0.0285116
Q8TE73	Dynein heavy chain 5, axonemal	529	0.0643992	0	0	0.0214664
Q8WZ42	Titin	1000	0.00866907	0	0	0.00288969
