# Supplementary material for: Protein expression changes induced in a malignant melanoma cell line by the curcumin analogue compound D6
Source: BMC Cancer. 2016 May 18;16:317. doi: 10.1186/s12885-016-2362-6 (PMC4870815; doi:10.1186/s12885-016-2362-6)
Supplement: Additional file 2: Table S2. — D6 treated MM cells identified proteins. Complete list of proteins identified from the 10 μM D6 treated malignant melanoma cells (treated). Normalized spectral abundance factor (NSAF) values are reported for each protein. (XLS 142 kb) [file 12885_2016_2362_MOESM2_ESM.xls]

## Sheet: treated group protein IDs
UniProt Accession Number	Protein name	MW (kDa)	NSAF treated 1	NSAF treated 2	NSAF treated 3	mean NSAF treated
P62805	Histone H4	11	121.401	142.835	156.676	140.304
O60814	Histone H2B type 1-K	14	112.472	81.3796	94.665	96.1723
P06899	Histone H2B type 1-J	14	86.0082	67.2266	80.7436	77.9928
P05787	Keratin, type II cytoskeletal 8	54	103.555	63.6884	58.1064	75.1166
P0CG48	Polyubiquitin-C	77	77.8855	55.3206	66.5784	66.5948
Q96A08	Histone H2B type 1-A	14	36.1016	45.635	58.0091	46.5819
P05783	Keratin, type I cytoskeletal 18	48	53.3128	23.8461	39.161	38.7733
P20671	Histone H2A type 1-D	14	32.0622	41.1525	40.4789	37.8979
P60709	Actin, cytoplasmic 1	42	38.9022	34.4767	36.485	36.6213
P04908	Histone H2A type 1-B/E	14	28.856	37.7231	37.7803	34.7865
Q93077	Histone H2A type 1-C	14	28.856	37.7231	37.7803	34.7865
P10809	60 kDa heat shock protein, mitochondrial	61	45.8272	19.4511	23.2654	29.5145
P08107	Heat shock 70 kDa protein 1A/1B	70	25.3597	36.1663	25.7229	29.083
P61604	10 kDa heat shock protein, mitochondrial	11	20.4318	30.5954	34.3938	28.4737
P07355	Annexin A2	39	35.6562	19.7265	27.9412	27.7746
P11021	78 kDa glucose-regulated protein	72	35.0528	12.9519	30.0394	26.0147
P08727	Keratin, type I cytoskeletal 19	44	34.3868	16.7182	26.3113	25.8054
P16403	Histone H1.2	21	37.1802	20.9305	14.8233	24.3113
P08238	Heat shock protein HSP 90-beta	83	25.9066	22.1678	21.3204	23.1316
P0C0S5	Histone H2A.Z	14	19.5379	27.8637	21.9261	23.1092
P10412	Histone H1.4	22	36.1615	18.3213	12.8152	22.4327
P16402	Histone H1.3	22	35.8343	18.1555	11.1119	21.7005
P16104	Histone H2AX	15	17.4885	24.9409	22.0794	21.5029
P07910	Heterogeneous nuclear ribonucleoproteins C1/C2	34	25.8803	17.4831	19.4898	20.9511
P07900	Heat shock protein HSP 90-alpha	85	18.2212	21.9255	19.1703	19.7723
P07437	Tubulin beta chain	50	15.0202	27.1106	15.0124	19.0477
Q92598	Heat shock protein 105 kDa	97	11.1732	22.8625	18.3995	17.4784
P68363	Tubulin alpha-1B chain	50	12.9386	22.7358	15.5573	17.0772
P68104	Elongation factor 1-alpha 1	50	9.02184	26.0543	15.1869	16.7544
P68032	Actin, alpha cardiac muscle 1	42	15.4783	15.3731	18.611	16.4875
P68431	Histone H3.1	15	33.7125	0	15.4772	16.3966
P04792	Heat shock protein beta-1	23	18.2989	13.0484	17.113	16.1534
P11142	Heat shock cognate 71 kDa protein	71	16.7756	15.1827	15.2057	15.7213
P68371	Tubulin beta-4B chain	50	10.3031	23.0423	13.402	15.5825
P34931	Heat shock 70 kDa protein 1-like	70	13.6552	20.8652	10.3986	14.973
P16401	Histone H1.5	23	23.9757	9.86325	10.866	14.9017
Q06830	Peroxiredoxin-1	22	20.9452	6.72089	15.8661	14.5107
P14618	Pyruvate kinase PKM	58	13.3442	16.7917	12.5528	14.2295
P04406	Glyceraldehyde-3-phosphate dehydrogenase	36	9.95365	17.3004	14.661	13.9717
P14625	Endoplasmin	92	12.9766	12.7694	15.7278	13.8246
P17066	Heat shock 70 kDa protein 6	71	11.6681	15.9469	13.0943	13.5697
Q99623	Prohibitin-2	33	11.1521	16.4014	10.5597	12.7044
P62937	Peptidyl-prolyl cis-trans isomerase A	18	12.6306	24.3174	0	12.316
P19338	Nucleolin	77	14.0893	10.0466	11.3645	11.8335
P35232	Prohibitin	30	9.19432	1.63904	24.5056	11.7797
P07737	Profilin-1	15	2.97721	22.2909	10.0233	11.7638
P06733	Alpha-enolase	47	10.5643	15.4085	8.89168	11.6215
P04264	Keratin, type II cytoskeletal 1	66	17.4749	12.4608	4.35798	11.4312
P48741	Putative heat shock 70 kDa protein 7	40	14.7644	6.07383	13.3827	11.407
P63104	14-3-3 protein zeta/delta	28	8.50631	12.7377	12.8872	11.3771
P40926	Malate dehydrogenase, mitochondrial	36	14.798	3.95697	13.493	10.7493
P23396	40S ribosomal protein S3	27	10.2916	14.6772	7.21846	10.7291
P07195	L-lactate dehydrogenase B chain	37	7.48759	16.0174	8.40281	10.6359
P56385	ATP synthase subunit e, mitochondrial	8	12.0814	12.9223	5.08431	10.0293
P62318	Small nuclear ribonucleoprotein Sm D3	14	6.61602	14.153	8.35279	9.70726
P62269	40S ribosomal protein S18	18	5.48433	5.86604	16.1561	9.16881
P62424	60S ribosomal protein L7a	30	0	15.0841	11.8698	8.98462
P23528	Cofilin-1	19	7.5327	10.7426	8.45343	8.90958
O95994	Anterior gradient protein 2 homolog	20	4.76353	17.8328	4.00934	8.86854
P22626	Heterogeneous nuclear ribonucleoproteins A2/B1	37	9.4461	5.05177	11.9258	8.80789
P62854	40S ribosomal protein S26	13	7.24886	11.6301	6.10117	8.32669
P62888	60S ribosomal protein L30	13	10.8733	7.75337	6.10117	8.24261
P30050	60S ribosomal protein L12	18	10.1045	8.1058	6.37849	8.19625
P62258	14-3-3 protein epsilon	29	3.26909	13.9865	6.87877	8.04478
P42677	40S ribosomal protein S27	10	4.96201	10.6147	8.35279	7.97651
P05141	ADP/ATP translocase 2	33	2.79738	2.99207	17.6586	7.81601
Q00610	Clathrin heavy chain 1	192	5.22567	10.1141	7.95884	7.7662
P60842	Eukaryotic initiation factor 4A-I	46	7.18637	8.78461	6.91265	7.62788
P61247	40S ribosomal protein S3a	30	0	13.5097	9.30197	7.60388
P62304	Small nuclear ribonucleoprotein E	11	9.06107	9.69171	3.81323	7.522
Q00839	Heterogeneous nuclear ribonucleoprotein U	91	8.08357	5.94425	7.22896	7.08559
P84103	Serine/arginine-rich splicing factor 3	19	10.1661	0	10.6956	6.95391
P62820	Ras-related protein Rab-1A	23	4.06643	6.52418	10.2678	6.95281
P08758	Annexin A5	36	1.30253	13.9318	5.48152	6.9053
P61978	Heterogeneous nuclear ribonucleoprotein K	51	8.10212	8.66602	3.78852	6.85222
P09651	Heterogeneous nuclear ribonucleoprotein A1	39	3.36136	8.38906	8.48751	6.74598
P06576	ATP synthase subunit beta, mitochondrial	57	8.66711	5.8993	5.30536	6.62393
P55072	Transitional endoplasmic reticulum ATPase	89	8.79126	6.6375	4.35257	6.59378
Q562R1	Beta-actin-like protein 2	42	6.65121	3.55706	9.33024	6.51284
P45880	Voltage-dependent anion-selective channel protein 2	32	7.08859	7.58195	4.77302	6.48119
P62851	40S ribosomal protein S25	14	6.66895	7.1331	5.61308	6.47171
P42704	Leucine-rich PPR motif-containing protein, mitochondrial	158	7.47506	5.117	6.29156	6.29454
P51148	Ras-related protein Rab-5C	24	7.71869	6.19193	4.87246	6.26103
P00338	L-lactate dehydrogenase A chain	37	3.76635	10.7426	4.22671	6.24523
Q9NR30	Nucleolar RNA helicase 2	87	10.6465	3.41624	4.48042	6.18104
P51149	Ras-related protein Rab-7a	24	8.05428	4.30743	5.08431	5.81534
P08195	4F2 cell-surface antigen heavy chain	68	7.93922	4.24589	5.01167	5.73226
P21796	Voltage-dependent anion-selective channel protein 1	31	5.8913	6.30133	4.95855	5.71706
P62826	GTP-binding nuclear protein Ran	24	5.78902	6.19193	4.87246	5.6178
P60660	Myosin light polypeptide 6	17	5.52065	8.85733	2.32329	5.56709
P02545	Prelamin-A/C	74	8.78815	4.02848	3.69837	5.505
P25685	DnaJ homolog subfamily B member 1	38	4.90364	5.24493	6.19089	5.44649
P62491	Ras-related protein Rab-11A	24	3.85934	4.12795	8.12077	5.36935
Q9Y3U8	60S ribosomal protein L36	12	0	12.7377	3.34112	5.3596
P35579	Myosin-9	226	5.5291	2.95696	7.51751	5.33452
P63244	Guanine nucleotide-binding protein subunit beta-2-like 1	35	2.62971	7.03184	5.53339	5.06498
P62241	40S ribosomal protein S8	24	4.00778	4.28672	6.74648	5.01366
P31946	14-3-3 protein beta/alpha	28	1.69435	9.06136	4.27826	5.01132
P62244	40S ribosomal protein S15a	15	0	6.85875	8.09578	4.98484
P30044	Peroxiredoxin-5, mitochondrial	22	1.94771	6.2498	6.55733	4.91828
P31947	14-3-3 protein sigma	28	0	8.98828	5.65834	4.88221
P25705	ATP synthase subunit alpha, mitochondrial	60	9.04468	1.61236	3.80633	4.82113
Q15149	Plectin	532	5.25016	2.85537	6.29134	4.79896
P62249	40S ribosomal protein S16	16	0	9.16066	4.80572	4.65546
P60174	Triosephosphate isomerase	31	0	7.79403	6.13317	4.6424
P05387	60S acidic ribosomal protein P2	12	0	7.75337	6.10117	4.61818
P34932	Heat shock 70 kDa protein 4	94	2.97721	5.8381	5.01167	4.609
P61026	Ras-related protein Rab-10	23	4.16809	2.22909	7.01634	4.47118
P23246	Splicing factor, proline- and glutamine-rich	76	5.89546	2.52231	4.96205	4.45994
Q9H0U4	Ras-related protein Rab-1B	22	4.14735	2.218	6.98144	4.44893
P62263	40S ribosomal protein S14	16	2.76033	5.90488	4.64659	4.43727
P62913	60S ribosomal protein L11	20	4.68325	2.5046	5.91265	4.36683
P15311	Ezrin	69	3.55639	5.32548	4.19065	4.35751
P61006	Ras-related protein Rab-8A	24	4.02714	2.15371	6.77908	4.31998
Q92930	Ras-related protein Rab-8B	24	4.02714	2.15371	6.77908	4.31998
Q07020	60S ribosomal protein L18	22	6.65121	2.37138	3.7321	4.25156
O75367	Core histone macro-H2A.1	40	5.60227	2.39688	4.71528	4.23814
P00505	Aspartate aminotransferase, mitochondrial	48	4.84662	2.07358	5.71098	4.21039
P04259	Keratin, type II cytoskeletal 6B	60	4.43414	6.32367	1.86605	4.20795
P62750	60S ribosomal protein L23a	18	0	5.71563	6.74648	4.15404
P21333	Filamin-A	281	2.99183	5.22115	4.24108	4.15135
P50914	60S ribosomal protein L14	23	5.81594	0	6.52683	4.11426
P36578	60S ribosomal protein L4	48	1.95227	6.26443	4.10793	4.10821
P60903	Protein S100-A10	11	8.594	0	3.61667	4.07023
P83731	60S ribosomal protein L24	18	2.65484	2.83961	6.70351	4.06599
Q12905	Interleukin enhancer-binding factor 2	43	5.34371	2.28625	4.49766	4.04254
P04075	Fructose-bisphosphate aldolase A	39	1.14508	6.12388	4.81892	4.02929
P62753	40S ribosomal protein S6	29	5.0218	5.37131	1.4089	3.934
P46782	40S ribosomal protein S5	23	0	6.55616	5.15908	3.90508
P23284	Peptidyl-prolyl cis-trans isomerase B	24	1.92967	0	9.74492	3.89153
Q08211	ATP-dependent RNA helicase A	141	3.61016	3.51038	4.41974	3.84676
P30101	Protein disulfide-isomerase A3	57	5.77755	3.53124	2.08406	3.79762
P11166	Solute carrier family 2, facilitated glucose transporter member 1	54	2.54152	4.53068	4.27826	3.78349
P46776	60S ribosomal protein L27a	17	2.81628	6.02458	2.37039	3.73708
P12429	Annexin A3	36	1.29043	5.52098	4.34449	3.71863
P15531	Nucleoside diphosphate kinase A	17	0	8.79906	2.30801	3.70235
P13639	Elongation factor 2	95	2.42896	4.67642	3.27102	3.4588
P00558	Phosphoglycerate kinase 1	45	1.99908	7.48377	0.841288	3.44138
P60866	40S ribosomal protein S20	13	3.5026	3.74638	2.94804	3.39901
O43707	Alpha-actinin-4	105	3.66023	3.42561	3.08072	3.38886
Q15084	Protein disulfide-isomerase A6	48	5.68376	2.02645	2.39194	3.36738
Q9Y281	Cofilin-2	19	2.5109	5.37131	2.11336	3.33186
P06748	Nucleophosmin	33	2.83544	0	7.15953	3.33166
P62899	60S ribosomal protein L31	15	0	7.1331	2.80654	3.31321
P09211	Glutathione S-transferase P	23	3.96961	4.24589	1.67056	3.29535
P54819	Adenylate kinase 2, mitochondrial	27	1.74397	3.7307	4.40356	3.29275
P38646	Stress-70 protein, mitochondrial	74	4.91086	1.31316	3.61667	3.28023
P50991	T-complex protein 1 subunit delta	58	3.0932	4.13561	2.60347	3.27743
Q9BVC6	Transmembrane protein 109	26	1.71526	3.66929	4.33108	3.23854
P61313	60S ribosomal protein L15	24	4.08636	2.18539	3.43938	3.23704
P19012	Keratin, type I cytoskeletal 15	49	2.74217	1.95535	4.61602	3.10451
P62280	40S ribosomal protein S11	18	2.63803	0	6.66109	3.09971
P62277	40S ribosomal protein S13	17	0	0	9.29317	3.09772
P05388	60S acidic ribosomal protein P0	34	2.62971	4.21911	2.21336	3.02072
P38117	Electron transfer flavoprotein subunit beta	28	4.90364	0	4.12726	3.0103
P49368	T-complex protein 1 subunit gamma	61	3.05915	3.27206	2.57481	2.96867
P09525	Annexin A4	36	0	5.5902	3.29922	2.96314
P35527	Keratin, type I cytoskeletal 9	62	6.02132	2.8624	0	2.96124
P62829	60S ribosomal protein L23	15	0	6.36884	2.50584	2.95823
Q14974	Importin subunit beta-1	97	3.33067	3.05355	2.40286	2.92903
Q01082	Spectrin beta chain, non-erythrocytic 1	274	3.70262	1.32011	3.71	2.91091
P02786	Transferrin receptor protein 1	85	4.38746	2.93302	1.3848	2.90176
P08865	40S ribosomal protein SA	33	1.41291	6.045	1.18921	2.88237
P26373	60S ribosomal protein L13	24	1.9754	0	6.65056	2.87532
P35221	Catenin alpha-1	100	3.68043	0.984147	3.87215	2.84558
P06703	Protein S100-A6	10	4.63121	0	3.89797	2.84306
Q02878	60S ribosomal protein L6	33	1.44725	4.64395	2.43623	2.84248
P02533	Keratin, type I cytoskeletal 14	52	3.53228	1.88906	2.97303	2.79812
P59998	Actin-related protein 2/3 complex subunit 4	20	0	0	8.35279	2.78426
Q9Y277	Voltage-dependent anion-selective channel protein 3	31	1.47282	3.15066	3.71891	2.7808
P60468	Protein transport protein Sec61 subunit beta	10	0	4.64395	3.65435	2.7661
P50454	Serpin H1	46	1.9943	5.33276	0.839275	2.72211
P17987	T-complex protein 1 subunit alpha	60	4.49794	2.4055	1.26193	2.72179
Q04837	Single-stranded DNA-binding protein, mitochondrial	17	5.63256	0	2.37039	2.66765
P18124	60S ribosomal protein L7	29	3.36136	1.79766	2.82917	2.66273
Q15365	Poly(rC)-binding protein 1	38	3.51244	2.5046	1.97088	2.66264
P62273	40S ribosomal protein S29	7	0	7.96105	0	2.65368
P46777	60S ribosomal protein L5	34	1.4034	3.00215	3.54361	2.64972
P38919	Eukaryotic initiation factor 4A-III	47	2.02827	3.25415	2.56071	2.61438
P12814	Alpha-actinin-1	103	2.33637	3.49858	1.96646	2.60047
Q04941	Proteolipid protein 2	17	5.48433	0	2.30801	2.59745
P49411	Elongation factor Tu, mitochondrial	50	3.68858	0.986325	3.10458	2.59316
Q00325	Phosphate carrier protein, mitochondrial	40	4.60563	1.23154	1.93822	2.5918
P39656	Dolichyl-diphosphooligosaccharide--protein glycosyltransferase 48 kDa subunit	51	2.74217	1.95535	3.07734	2.59162
P14174	Macrophage migration inhibitory factor	13	0	7.75337	0	2.58446
P61254	60S ribosomal protein L26	17	2.87455	0	4.83886	2.57113
P09874	Poly [ADP-ribose] polymerase 1	113	3.28844	2.63798	1.72987	2.55209
P61586	Transforming protein RhoA	22	2.15963	0	5.45312	2.53758
P11387	DNA topoisomerase 1	91	2.17939	1.16554	4.12726	2.49073
P17096	High mobility group protein HMG-I/HMG-Y	12	0	4.16653	3.27867	2.48173
P15880	40S ribosomal protein S2	31	2.84511	4.5647	0	2.46994
P31943	Heterogeneous nuclear ribonucleoprotein H	49	4.64153	1.98583	0.78133	2.46956
Q13838	Spliceosome RNA helicase DDX39B	49	3.89541	1.04163	2.459	2.46535
P30048	Thioredoxin-dependent peroxide reductase, mitochondrial	28	3.25632	0	4.11114	2.45582
Q9GZT3	SRA stem-loop-interacting RNA-binding protein, mitochondrial	12	0	4.09008	3.21851	2.4362
Q14152	Eukaryotic translation initiation factor 3 subunit A	167	1.20639	3.87107	2.03078	2.36942
P18206	Vinculin	124	0.367557	5.1108	1.54681	2.34172
O00299	Chloride intracellular channel protein 1	27	0	5.54961	1.45567	2.33509
P46778	60S ribosomal protein L21	19	2.60506	0	4.38522	2.33009
P30041	Peroxiredoxin-6	25	1.86076	1.99026	3.1323	2.32777
P09429	High mobility group protein B1	25	0	2.07358	4.89512	2.3229
P04083	Annexin A1	39	0	3.86548	3.04177	2.30242
Q13813	Spectrin alpha chain, non-erythrocytic 1	284	3.70947	0.721389	2.41258	2.28114
P49207	60S ribosomal protein L34	13	0	3.81042	2.99844	2.26962
P42766	60S ribosomal protein L35	15	0	3.62454	2.85217	2.15891
P01111	GTPase NRas	21	2.20534	2.35883	1.85618	2.14011
P30040	Endoplasmic reticulum resident protein 29	29	1.59697	3.41624	1.34413	2.11911
P40925	Malate dehydrogenase, cytoplasmic	36	2.49586	2.66957	1.05035	2.07193
P62917	60S ribosomal protein L8	28	0	3.46941	2.73009	2.0665
O43143	Putative pre-mRNA-splicing factor ATP-dependent RNA helicase DHX15	91	3.14573	1.68233	1.32384	2.05063
P78371	T-complex protein 1 subunit beta	58	2.33725	2.49992	1.31147	2.04954
P14678	Small nuclear ribonucleoprotein-associated proteins B and B'	25	1.7367	0	4.38522	2.04064
Q9BPW8	Protein NipSnap homolog 1	33	2.93528	3.13957	0	2.02495
P26599	Polypyrimidine tract-binding protein 1	57	2.35485	1.67917	1.98202	2.00535
P32969	60S ribosomal protein L9	22	0	2.32197	3.65435	1.99211
P20339	Ras-related protein Rab-5A	24	3.87729	2.07358	0	1.98362
Q14697	Neutral alpha-glucosidase AB	107	2.64921	1.4168	1.85814	1.97472
P43243	Matrin-3	95	2.4605	2.63175	0.828376	1.97354
O15145	Actin-related protein 2/3 complex subunit 3	21	0	0	5.91265	1.97088
P52597	Heterogeneous nuclear ribonucleoprotein F	46	2.00872	2.14852	1.69069	1.94931
P13804	Electron transfer flavoprotein subunit alpha, mitochondrial	35	0	2.67759	3.16052	1.94604
P29692	Elongation factor 1-delta	31	0	3.17309	2.49692	1.89
Q9GZV4	Eukaryotic translation initiation factor 5A-2	17	2.72424	2.91385	0	1.87936
P25789	Proteasome subunit alpha type-4	30	1.59697	0	4.03238	1.87645
P46779	60S ribosomal protein L28	16	3.0424	0	2.56071	1.8677
P31942	Heterogeneous nuclear ribonucleoprotein H3	37	1.20465	1.28849	3.04177	1.84497
O43390	Heterogeneous nuclear ribonucleoprotein R	71	3.29233	0	2.21685	1.8364
P27824	Calnexin	68	2.81628	1.50614	1.18519	1.83587
P39019	40S ribosomal protein S19	16	0	3.07461	2.41943	1.83135
P63000	Ras-related C3 botulinum toxin substrate 1	21	0	0	5.48152	1.82717
P52907	F-actin-capping protein subunit alpha-1	33	1.45737	1.55881	2.45327	1.82315
O75369	Filamin-B	278	1.92226	1.3707	2.15722	1.81672
P62081	40S ribosomal protein S7	22	0	0	5.42501	1.80834
P12035	Keratin, type II cytoskeletal 3	64	3.98225	1.4198	0	1.80069
P27635	60S ribosomal protein L10	25	1.94771	0	3.27867	1.74212
P17844	Probable ATP-dependent RNA helicase DDX5	69	2.03653	1.45218	1.71409	1.73427
Q96AG4	Leucine-rich repeat-containing protein 59	35	0	2.90436	2.28545	1.72994
P40429	60S ribosomal protein L13a	24	0	0	5.18449	1.72816
P62906	60S ribosomal protein L10a	25	1.92078	0	3.23334	1.71804
P07996	Thrombospondin-1	129	1.42499	1.90521	1.79906	1.70975
P46783	40S ribosomal protein S10	19	5.05223	0	0	1.68408
P12004	Proliferating cell nuclear antigen	29	1.59697	3.41624	0	1.67107
P63173	60S ribosomal protein L38	8	0	0	5.01167	1.67056
P37837	Transaldolase	38	0	3.96871	1.041	1.6699
Q15717	ELAV-like protein 1	36	2.55711	1.36754	1.07613	1.66693
P62306	Small nuclear ribonucleoprotein F	10	4.84662	0	0	1.61554
O95373	Importin-7	119	1.6062	2.14749	1.01392	1.5892
P60900	Proteasome subunit alpha type-6	27	0	1.81227	2.85217	1.55481
Q969H8	UPF0556 protein C19orf10	19	0	2.57699	2.02784	1.53494
P17931	Galectin-3	26	0	1.78328	2.80654	1.52994
P84098	60S ribosomal protein L19	24	0	4.54917	0	1.51639
P19105	Myosin regulatory light chain 12A	20	2.43748	0	2.05156	1.49635
P05114	Non-histone chromosomal protein HMG-14	11	0	4.45819	0	1.48606
Q16629	Serine/arginine-rich splicing factor 7	27	0	0	4.42207	1.47402
O00571	ATP-dependent RNA helicase DDX3X	73	2.51848	1.34688	0.529935	1.4651
O60506	Heterogeneous nuclear ribonucleoprotein Q	70	2.67614	0	1.68933	1.45516
P13010	X-ray repair cross-complementing protein 5	83	1.70823	1.21808	1.43778	1.4547
P10909	Clusterin	53	0	1.98583	2.34399	1.44327
Q96E39	RNA binding motif protein, X-linked-like-1	42	1.06874	2.28625	0.899531	1.41817
P62701	40S ribosomal protein S4, X isoform	30	1.58483	0	2.66781	1.41755
P14866	Heterogeneous nuclear ribonucleoprotein L	64	2.12297	1.51382	0.595615	1.4108
O75390	Citrate synthase, mitochondrial	52	0.89444	0.956692	2.25848	1.36987
P36542	ATP synthase subunit gamma, mitochondrial	33	1.39869	1.49604	1.17724	1.35732
Q96FQ6	Protein S100-A16	12	4.04669	0	0	1.3489
Q08945	FACT complex subunit SSRP1	81	1.76365	1.2576	0.989611	1.33695
P84090	Enhancer of rudimentary homolog	12	4.00778	0	0	1.33593
P99999	Cytochrome c	12	3.96961	0	0	1.3232
P40227	T-complex protein 1 subunit zeta	58	0.784951	2.51875	0.660673	1.32146
P24534	Elongation factor 1-beta	25	0	3.96283	0	1.32094
P05386	60S acidic ribosomal protein P1	12	0	3.91069	0	1.30356
P61204	ADP-ribosylation factor 3	21	0	0	3.87643	1.29214
Q16836	Hydroxyacyl-coenzyme A dehydrogenase, mitochondrial	34	1.32742	1.4198	1.11725	1.28816
P22314	Ubiquitin-like modifier-activating enzyme 1	118	1.18188	1.68552	0.994756	1.28738
Q15029	116 kDa U5 small nuclear ribonucleoprotein component	109	2.14408	0.917323	0.721846	1.26108
Q9NZM1	Myoferlin	235	1.41565	1.29787	1.0213	1.24494
P04843	Dolichyl-diphosphooligosaccharide--protein glycosyltransferase subunit 1	69	0.686671	0.734462	2.31181	1.24431
O43175	D-3-phosphoglycerate dehydrogenase	57	1.56401	0.836433	1.31639	1.23894
P32322	Pyrroline-5-carboxylate reductase 1, mitochondrial	33	2.61322	0	1.09974	1.23765
Q9Y2X3	Nucleolar protein 58	60	2.36376	0	1.32634	1.23003
Q9H9B4	Sideroflexin-1	36	2.58888	0	1.08949	1.22612
P11388	DNA topoisomerase 2-alpha	174	1.36123	1.16478	1.14571	1.22391
Q15366	Poly(rC)-binding protein 2	39	0	3.66426	0	1.22142
Q9Y265	RuvB-like 1	50	0.914055	1.95535	0.769336	1.21291
Q9BRA2	Thioredoxin domain-containing protein 17	14	0	3.62454	0	1.20818
P39687	Acidic leucine-rich nuclear phosphoprotein 32 family member A	29	0	3.58087	0	1.19362
P35222	Catenin beta-1	85	2.66843	0	0.898379	1.18894
P21266	Glutathione S-transferase Mu 3	27	0	1.98142	1.55919	1.1802
P61289	Proteasome activator complex subunit 3	30	0	3.51038	0	1.17013
P49755	Transmembrane emp24 domain-containing protein 10	25	1.90324	0	1.60191	1.16838
P62310	U6 snRNA-associated Sm-like protein LSm3	12	0	0	3.43938	1.14646
Q9UL25	Ras-related protein Rab-21	24	1.85249	0	1.55919	1.13722
Q9UJZ1	Stomatin-like protein 2, mitochondrial	39	1.17081	1.2523	0.985441	1.13618
Q13263	Transcription intermediary factor 1-beta	89	1.49752	1.06783	0.840281	1.13521
O95433	Activator of 90 kDa heat shock protein ATPase homolog 1	38	0	1.31899	2.07584	1.13161
P42167	Lamina-associated polypeptide 2, isoforms beta/gamma	51	1.83616	0	1.54545	1.1272
P16422	Epithelial cell adhesion molecule	35	0	0	3.35176	1.11725
Q9Y5B9	FACT complex subunit SPT16	120	0.398098	1.27742	1.67534	1.11695
Q92841	Probable ATP-dependent RNA helicase DDX17	80	1.14351	1.2231	0.962461	1.10969
P52272	Heterogeneous nuclear ribonucleoprotein M	78	1.14194	1.22142	0.961143	1.10817
Q15233	Non-POU domain-containing octamer-binding protein	54	0.884945	0.946537	1.48967	1.10705
P25786	Proteasome subunit alpha type-1	30	1.58483	1.69513	0	1.09332
P61353	60S ribosomal protein L27	16	0	3.27808	0	1.09269
P55769	NHP2-like protein 1	14	3.25632	0	0	1.08544
P55884	Eukaryotic translation initiation factor 3 subunit B	92	1.0241	2.19076	0	1.07162
P07814	Bifunctional glutamate/proline--tRNA ligase	171	1.10267	1.17941	0.928088	1.07006
P05455	Lupus La protein	47	1.02159	2.18539	0	1.06899
P34897	Serine hydroxymethyltransferase, mitochondrial	56	2.48101	0	0.696066	1.05902
P22234	Multifunctional protein ADE2	47	0	3.14696	0	1.04899
P62266	40S ribosomal protein S23	16	0	3.11761	0	1.0392
P00167	Cytochrome b5	15	3.11052	0	0	1.03684
O14818	Proteasome subunit alpha type-7	28	1.68068	0	1.41459	1.03176
P0CW22	40S ribosomal protein S17-like	16	3.08748	0	0	1.02916
P49327	Fatty acid synthase	273	0.165993	1.24282	1.67655	1.02845
Q15181	Inorganic pyrophosphatase	33	0	3.08525	0	1.02842
P00491	Purine nucleoside phosphorylase	32	0	3.08525	0	1.02842
P53621	Coatomer subunit alpha	138	0.34053	1.82116	0.859846	1.00718
P25788	Proteasome subunit alpha type-3	28	1.63455	0	1.37575	1.00343
O14980	Exportin-1	123	0.778355	1.24879	0.982681	1.00328
Q6QNY1	Biogenesis of lysosome-related organelles complex 1 subunit 2	16	2.93528	0	0	0.978425
P26885	Peptidyl-prolyl cis-trans isomerase FKBP2	16	2.93528	0	0	0.978425
P61088	Ubiquitin-conjugating enzyme E2 N	17	0	2.93302	0	0.977673
P06744	Glucose-6-phosphate isomerase	63	1.49394	0.798958	0.628704	0.973867
P47756	F-actin-capping protein subunit beta	31	0	1.60945	1.26649	0.958647
P43307	Translocon-associated protein subunit alpha	32	0	1.55881	1.22663	0.92848
P35268	60S ribosomal protein L22	15	0	0	2.74076	0.913586
Q8N163	Cell cycle and apoptosis regulator protein 2	103	0.903162	1.44903	0.380083	0.910759
O60264	SWI/SNF-related matrix-associated actin-dependent regulator of chromatin subfamily A member 5	122	2.37724	0	0.333476	0.903572
Q9BQ39	ATP-dependent RNA helicase DDX50	83	1.1311	0.60491	0.952014	0.896007
P24752	Acetyl-CoA acetyltransferase, mitochondrial	45	0	1.04407	1.64317	0.895748
P11586	C-1-tetrahydrofolate synthase, cytoplasmic	102	0	1.90725	0.750411	0.885886
Q8NEQ6	Uncharacterized protein C1orf64	18	0	2.63798	0	0.879327
P55060	Exportin-2	110	0.429258	1.83653	0.361295	0.875696
P12830	Cadherin-1	97	1.41772	0	1.19326	0.870325
P62910	60S ribosomal protein L32	16	0	0	2.59865	0.866215
Q8N5K1	CDGSH iron-sulfur domain-containing protein 2	15	0	0	2.59865	0.866215
P07237	Protein disulfide-isomerase	57	0.82049	1.75519	0	0.858561
P15559	NAD(P)H dehydrogenase [quinone] 1	31	0	0	2.56071	0.85357
P36551	Oxygen-dependent coproporphyrinogen-III oxidase, mitochondrial	50	0	0.98198	1.54545	0.842477
O60701	UDP-glucose 6-dehydrogenase	55	0	1.80493	0.710156	0.838363
A6NMK8	Protein FAM196B	59	0	2.49992	0	0.833306
P11940	Polyadenylate-binding protein 1	71	0.65536	0.700973	1.1032	0.819844
P30084	Enoyl-CoA hydratase, mitochondrial	31	0	0	2.41943	0.806476
P52292	Importin subunit alpha-1	58	1.57584	0.842758	0	0.806199
P11413	Glucose-6-phosphate 1-dehydrogenase	59	0	1.73134	0.681198	0.804178
P51571	Translocon-associated protein subunit delta	19	2.4093	0	0	0.8031
Q02543	60S ribosomal protein L18a	21	2.36823	0	0	0.789411
Q12906	Interleukin enhancer-binding factor 3	95	0.466229	1.49604	0.392413	0.784893
Q9Y295	Developmentally-regulated GTP-binding protein 1	41	1.13572	1.21476	0	0.783495
O94905	Erlin-2	38	0	1.3151	1.03486	0.783319
P21291	Cysteine and glycine-rich protein 1	21	0	2.30994	0	0.769981
P48643	T-complex protein 1 subunit epsilon	60	0	1.64813	0.64846	0.76553
Q9BPX5	Actin-related protein 2/3 complex subunit 5-like protein	17	0	0	2.29292	0.764308
P61758	Prefoldin subunit 3	23	0	2.26304	0	0.754347
P33992	DNA replication licensing factor MCM5	82	0.56786	1.21476	0.477952	0.753526
P62879	Guanine nucleotide-binding protein G(I)/G(S)/G(T) subunit beta-2	37	1.22591	0	1.03182	0.752575
P68400	Casein kinase II subunit alpha	45	1.06601	1.1402	0	0.735403
Q15185	Prostaglandin E synthase 3	19	0	0	2.19261	0.730869
P22087	rRNA 2'-O-methyltransferase fibrillarin	34	0	0	2.18578	0.728592
P45973	Chromobox protein homolog 5	22	2.18225	0	0	0.727416
Q9NTK5	Obg-like ATPase 1	45	1.05255	1.1258	0	0.726118
Q04637	Eukaryotic translation initiation factor 4 gamma 1	175	0	1.95168	0.219398	0.723692
P46781	40S ribosomal protein S9	23	2.1485	0	0	0.716167
Q9C0K3	Actin-related protein 3C	24	0	2.12295	0	0.707649
O00231	26S proteasome non-ATPase regulatory subunit 11	47	0	2.11289	0	0.704295
Q1KMD3	Heterogeneous nuclear ribonucleoprotein U-like protein 2	85	0.557977	0.596812	0.93927	0.69802
P50990	T-complex protein 1 subunit theta	60	0	0.813538	1.28035	0.697964
P35580	Myosin-10	229	0.421871	0.225616	1.42031	0.689267
Q96GQ7	Probable ATP-dependent RNA helicase DDX27	90	1.04726	0.560074	0.440725	0.682686
P52565	Rho GDP-dissociation inhibitor 1	23	2.04318	0	0	0.681061
Q14344	Guanine nucleotide-binding protein subunit alpha-13	44	1.10559	0	0.930549	0.678715
Q9Y6M1	Insulin-like growth factor 2 mRNA-binding protein 2	66	0.695842	0.744272	0.585671	0.675262
P26640	Valine--tRNA ligase	140	0.329754	1.41082	0.277545	0.672706
P50395	Rab GDP dissociation inhibitor beta	51	0	2.00368	0	0.667893
P27797	Calreticulin	48	1.99908	0	0	0.666362
Q9Y2Q3	Glutathione S-transferase kappa 1	26	0	1.97265	0	0.65755
O00159	Unconventional myosin-Ic	122	0.784213	0.838793	0.330025	0.65101
O75396	Vesicle-trafficking protein SEC22b	25	1.93865	0	0	0.646216
Q9HAV7	GrpE protein homolog 1, mitochondrial	24	1.92078	0	0	0.64026
Q13185	Chromobox protein homolog 3	21	0	0	1.91703	0.639011
Q04760	Lactoylglutathione lyase	21	0	0	1.90662	0.635538
P61224	Ras-related protein Rap-1b	21	0	0	1.90662	0.635538
Q9NV31	U3 small nucleolar ribonucleoprotein protein IMP3	22	0	0	1.90662	0.635538
P04844	Dolichyl-diphosphooligosaccharide--protein glycosyltransferase subunit 2	69	1.32111	0	0.55597	0.625692
Q8IZP2	Putative protein FAM10A4	27	0	1.85758	0	0.619193
P55795	Heterogeneous nuclear ribonucleoprotein H2	49	1.85661	0	0	0.61887
P20618	Proteasome subunit beta type-1	27	0	1.84987	0	0.616623
P13667	Protein disulfide-isomerase A4	73	1.29243	0	0.543902	0.612111
P21926	CD9 antigen	25	1.82811	0	0	0.60937
P08134	Rho-related GTP-binding protein RhoC	22	0	0	1.81771	0.605902
O75533	Splicing factor 3B subunit 1	146	0.319639	0.683771	0.807095	0.603502
Q9Y4L1	Hypoxia up-regulated protein 1	111	0	1.78506	0	0.59502
P25787	Proteasome subunit alpha type-2	26	1.78124	0	0	0.593745
P63010	AP-2 complex subunit beta	105	0.444833	0.951587	0.374404	0.590275
Q14315	Filamin-C	291	0.61183	0.490809	0.643701	0.582113
Q86VP6	Cullin-associated NEDD8-dissociated protein 1	136	0	1.44982	0.285217	0.578345
O95347	Structural maintenance of chromosomes protein 2	136	0.696423	0.744893	0.29308	0.578132
P16144	Integrin beta-4	202	0.457529	0.489373	0.77018	0.572361
O95478	Ribosome biogenesis protein NSA2 homolog	30	0	1.71469	0	0.571562
Q92945	Far upstream element-binding protein 2	73	0.586229	0.62703	0.493414	0.568891
P11233	Ras-related protein Ral-A	24	0	0	1.703	0.567665
O76021	Ribosomal L1 domain-containing protein 1	55	1.70126	0	0	0.567087
P30405	Peptidyl-prolyl cis-trans isomerase F, mitochondrial	22	0	0	1.69477	0.564923
P12268	Inosine-5'-monophosphate dehydrogenase 2	56	0.810913	0.867352	0	0.559421
Q01518	Adenylyl cyclase-associated protein 1	52	0	0.938566	0.738562	0.559043
O60716	Catenin delta-1	108	1.29176	0	0.362414	0.551393
O43291	Kunitz-type protease inhibitor 2	28	1.654	0	0	0.551335
P48047	ATP synthase subunit O, mitochondrial	23	0	0	1.64703	0.54901
P31948	Stress-induced-phosphoprotein 1	63	0	1.64206	0	0.547353
P18669	Phosphoglycerate mutase 1	29	1.64098	0	0	0.546994
Q13765	Nascent polypeptide-associated complex subunit alpha	23	0	0	1.63171	0.543903
P61106	Ras-related protein Rab-14	24	0	0	1.63171	0.543903
P24539	ATP synthase F(0) complex subunit B1, mitochondrial	29	1.62816	0	0	0.54272
Q86V81	THO complex subunit 4	27	1.62183	0	0	0.540608
P26368	Splicing factor U2AF 65 kDa subunit	54	0.877493	0	0.738562	0.538685
Q99832	T-complex protein 1 subunit eta	59	0.767604	0.821029	0	0.529544
O75489	NADH dehydrogenase [ubiquinone] iron-sulfur protein 3, mitochondrial	30	1.57882	0	0	0.526274
O00410	Importin-5	124	1.13986	0.406398	0	0.51542
P00403	Cytochrome c oxidase subunit 2	26	0	0	1.54545	0.51515
Q9UIJ7	GTP:AMP phosphotransferase AK3, mitochondrial	26	0	0	1.54545	0.51515
Q9NX63	MICOS complex subunit MIC19	26	0	0	1.54545	0.51515
Q8IY81	pre-rRNA processing protein FTSJ3	97	0.4921	1.0527	0	0.514934
P46087	Probable 28S rRNA (cytosine(4447)-C(5))-methyltransferase	89	1.53994	0	0	0.513312
Q00535	Cyclin-dependent-like kinase 5	33	0	1.52678	0	0.508925
P47985	Cytochrome b-c1 complex subunit Rieske, mitochondrial	30	1.5212	0	0	0.507067
Q8WTT2	Nucleolar complex protein 3 homolog	93	0.521011	0.557274	0.438522	0.505602
P07954	Fumarate hydratase, mitochondrial	55	0.817273	0	0.687877	0.501717
Q14498	RNA-binding protein 39	59	0	0.841167	0.661919	0.501029
Q12788	Transducin beta-like protein 3	89	0.515853	0.551756	0.434179	0.500596
P51532	Transcription activator BRG1	185	0.253072	0.812056	0.426008	0.497045
P78527	DNA-dependent protein kinase catalytic subunit	469	0.504856	0.539994	0.424924	0.489924
P28066	Proteasome subunit alpha type-5	26	0	0	1.45567	0.485224
O95758	Polypyrimidine tract-binding protein 3	60	0	0.807643	0.635538	0.48106
P46940	Ras GTPase-activating-like protein IQGAP1	189	0	0.807155	0.635155	0.48077
Q13200	26S proteasome non-ATPase regulatory subunit 2	100	0.459041	0.98198	0	0.48034
P56537	Eukaryotic translation initiation factor 6	27	0	0	1.43191	0.477302
P54886	Delta-1-pyrroline-5-carboxylate synthase	87	0.524288	0	0.882559	0.468949
Q9Y3I0	tRNA-splicing ligase RtcB homolog	55	0	0	1.38938	0.463125
O95571	Persulfide dioxygenase ETHE1, mitochondrial	28	0	0	1.38117	0.46039
Q9UNE7	E3 ubiquitin-protein ligase CHIP	35	1.37561	0	0	0.458536
Q13347	Eukaryotic translation initiation factor 3 subunit I	37	0	1.37175	0	0.45725
Q99613	Eukaryotic translation initiation factor 3 subunit C	105	0	0.976602	0.384247	0.453616
Q08257	Quinone oxidoreductase	35	0	1.35507	0	0.451691
Q9NYU2	UDP-glucose:glycoprotein glucosyltransferase 1	177	0.268044	0.8601	0.225606	0.45125
Q99714	3-hydroxyacyl-CoA dehydrogenase type-2	27	0	0	1.34413	0.448042
Q99460	26S proteasome non-ATPase regulatory subunit 1	106	0.87473	0.467805	0	0.447512
P41252	Isoleucine--tRNA ligase, cytoplasmic	144	0	1.05979	0.277985	0.445925
O75643	U5 small nuclear ribonucleoprotein 200 kDa helicase	244	0.780541	0.208716	0.32848	0.439246
P40937	Replication factor C subunit 5	39	0	1.31123	0	0.437077
P20700	Lamin-B1	66	0.711278	0	0.598664	0.436647
P04632	Calpain small subunit 1	28	0	0	1.30902	0.43634
Q9Y5M8	Signal recognition particle receptor subunit beta	30	0	0	1.29453	0.431509
Q92973	Transportin-1	102	0	0.496457	0.78133	0.425929
Q13011	Delta(3,5)-Delta(2,4)-dienoyl-CoA isomerase, mitochondrial	36	1.27076	0	0	0.423587
P21912	Succinate dehydrogenase [ubiquinone] iron-sulfur subunit, mitochondrial	32	0	0	1.25292	0.417639
Q9NVP1	ATP-dependent RNA helicase DDX18	75	1.24421	0	0	0.414735
Q07021	Complement component 1 Q subcomponent-binding protein, mitochondrial	31	0	0	1.24403	0.414678
Q12931	Heat shock protein 75 kDa, mitochondrial	80	0.592058	0.633265	0	0.408441
Q9H0A0	N-acetyltransferase 10	116	1.21993	0	0	0.406643
Q13247	Serine/arginine-rich splicing factor 6	40	1.21165	0	0	0.403885
Q9Y617	Phosphoserine aminotransferase	40	0	1.20492	0	0.401638
Q14978	Nucleolar and coiled-body phosphoprotein 1	74	1.19259	0	0	0.397529
Q7L2H7	Eukaryotic translation initiation factor 3 subunit M	43	0	1.19203	0	0.397343
Q13310	Polyadenylate-binding protein 4	71	0.647219	0	0.544747	0.397322
P53396	ATP-citrate synthase	121	0.378573	0.809843	0	0.396139
Q9UNM6	26S proteasome non-ATPase regulatory subunit 13	43	0	1.18569	0	0.395229
P51991	Heterogeneous nuclear ribonucleoprotein A3	40	0	1.17941	0	0.393138
P36776	Lon protease homolog, mitochondrial	106	0.434629	0	0.731631	0.388753
P11177	Pyruvate dehydrogenase E1 component subunit beta, mitochondrial	39	1.16103	0	0	0.387009
O96008	Mitochondrial import receptor subunit TOM40 homolog	38	1.1546	0	0	0.384865
Q9UKM9	RNA-binding protein Raly	32	0	0	1.14646	0.382154
P01891	HLA class I histocompatibility antigen, A-68 alpha chain	41	1.14194	0	0	0.380648
P62714	Serine/threonine-protein phosphatase 2A catalytic subunit beta isoform	36	0	0	1.13533	0.378443
Q16650	T-box brain protein 1	74	0.611157	0	0.514395	0.375184
P39023	60S ribosomal protein L3	46	0	1.10625	0	0.36875
Q16891	MICOS complex subunit MIC60	84	1.09976	0	0	0.366587
Q5TC12	ATP synthase mitochondrial F1 complex assembly factor 1	36	0	0	1.06956	0.356521
P25205	DNA replication licensing factor MCM3	91	0.515853	0.551756	0	0.355869
Q9Y6E2	Basic leucine zipper and W2 domain-containing protein 2	48	0	1.06401	0	0.354669
O60437	Periplakin	205	0	0.253883	0.799128	0.351004
Q15393	Splicing factor 3B subunit 3	136	0.684978	0.366326	0	0.350435
Q14690	Protein RRP5 homolog	209	0	0.476557	0.562507	0.346355
Q9UBF2	Coatomer subunit gamma-2	98	0	1.02369	0	0.341231
P26641	Elongation factor 1-gamma	50	0	1.02018	0	0.34006
Q16181	Septin-7	51	0	1.02018	0	0.34006
P17980	26S protease regulatory subunit 6A	49	0	1.01553	0	0.338511
Q3ZCT1	Zinc finger protein 260	47	1.01167	0	0	0.337224
P43686	26S protease regulatory subunit 6B	47	0.997151	0	0	0.332384
P08754	Guanine nucleotide-binding protein G(k) subunit alpha	41	0	0	0.991009	0.330336
Q9Y606	tRNA pseudouridine synthase A, mitochondrial	47	0.976134	0	0	0.325378
Q9GZR7	ATP-dependent RNA helicase DDX24	96	0.970452	0	0	0.323484
P13489	Ribonuclease inhibitor	50	0	0.967069	0	0.322356
P49736	DNA replication licensing factor MCM2	102	0.461072	0.493162	0	0.318078
P08621	U1 small nuclear ribonucleoprotein 70 kDa	52	0.953797	0	0	0.317932
Q9ULV4	Coronin-1C	53	0	0.940546	0	0.313515
O00622	Protein CYR61	42	0	0	0.92078	0.306927
Q8WUM4	Programmed cell death 6-interacting protein	96	0	0.513616	0.404167	0.305928
Q13724	Mannosyl-oligosaccharide glucosidase	92	0.49798	0	0.419136	0.305705
Q7KZF4	Staphylococcal nuclease domain-containing protein 1	102	0.916064	0	0	0.305355
Q15424	Scaffold attachment factor B1	103	0.911058	0	0	0.303686
Q14204	Cytoplasmic dynein 1 heavy chain 1	532	0.26914	0.479788	0.151019	0.299982
Q96HE7	ERO1-like protein alpha	54	0.890618	0	0	0.296873
Q9H3Z7	Abhydrolase domain-containing protein 16B	53	0.888719	0	0	0.29624
Q9Y285	Phenylalanine--tRNA ligase alpha subunit	58	0	0.877596	0	0.292532
Q7L014	Probable ATP-dependent RNA helicase DDX46	117	0	0.864828	0	0.288276
Q13547	Histone deacetylase 1	55	0.864749	0	0	0.28825
Q3MIW9	Diffuse panbronchiolitis critical region protein 1	56	0	0.862318	0	0.287439
Q7L1Q6	Basic leucine zipper and W2 domain-containing protein 1	48	0	0	0.837272	0.279091
P26232	Catenin alpha-2	105	0	0.467805	0.368118	0.278641
O75648	Mitochondrial tRNA-specific 2-thiouridylase 1	48	0	0	0.833295	0.277765
P18754	Regulator of chromosome condensation	45	0	0	0.833295	0.277765
O60763	General vesicular transport factor p115	108	0	0.463429	0.364675	0.276035
P42285	Superkiller viralicidic activity 2-like 2	118	0.400008	0.427849	0	0.275952
Q9GZT9	Egl nine homolog 1	46	0	0	0.823514	0.274505
P49257	Protein ERGIC-53	58	0.817273	0	0	0.272424
P48444	Coatomer subunit delta	57	0.815674	0	0	0.271891
Q8NBS9	Thioredoxin domain-containing protein 5	48	0	0	0.812077	0.270692
Q8N1N4	Keratin, type II cytoskeletal 78	57	0.801556	0	0	0.267185
Q9HC35	Echinoderm microtubule-associated protein-like 4	109	0.424882	0	0.357611	0.260831
Q9BSJ8	Extended synaptotagmin-1	123	0.377545	0.403821	0	0.260455
P13674	Prolyl 4-hydroxylase subunit alpha-1	61	0.780541	0	0	0.26018
P22307	Non-specific lipid-transfer protein	59	0.761991	0	0	0.253997
O43776	Asparagine--tRNA ligase, cytoplasmic	63	0.760601	0	0	0.253534
P19525	Interferon-induced, double-stranded RNA-activated protein kinase	62	0.75646	0	0	0.252153
Q5SSJ5	Heterochromatin protein 1-binding protein 3	61	0.753724	0	0	0.251241
Q5BKZ1	DBIRD complex subunit ZNF326	66	0.716167	0	0	0.238722
P43490	Nicotinamide phosphoribosyltransferase	56	0	0	0.714495	0.238165
Q08380	Galectin-3-binding protein	65	0.712494	0	0	0.237498
P08686	Steroid 21-hydroxylase	56	0	0	0.710156	0.236719
Q00341	Vigilin	141	0	0.703184	0	0.234395
Q07065	Cytoskeleton-associated protein 4	66	0.692374	0	0	0.230791
Q9UM54	Unconventional myosin-VI	150	0	0.689055	0	0.229685
Q8IYW4	ENTH domain-containing protein 1	68	0.686671	0	0	0.22889
O94826	Mitochondrial import receptor subunit TOM70	67	0.685541	0	0	0.228514
P12956	X-ray repair cross-complementing protein 6	70	0.684416	0	0	0.228139
Q14839	Chromodomain-helicase-DNA-binding protein 4	218	0.217996	0.466338	0	0.228111
Q92900	Regulator of nonsense transcripts 1	124	0.369184	0	0.310732	0.226639
O95835	Serine/threonine-protein kinase LATS1	127	0.368857	0	0.310457	0.226438
Q9H845	Acyl-CoA dehydrogenase family member 9, mitochondrial	69	0.67119	0	0	0.22373
P14314	Glucosidase 2 subunit beta	59	0	0	0.664426	0.221475
O43242	26S proteasome non-ATPase regulatory subunit 3	61	0	0	0.656961	0.218987
Q15758	Neutral amino acid transporter B(0)	57	0	0	0.64846	0.216153
Q9H4B4	Serine/threonine-protein kinase PLK3	72	0.645215	0	0	0.215072
Q15397	Pumilio domain-containing protein KIAA0020	74	0.643224	0	0	0.214408
P54136	Arginine--tRNA ligase, cytoplasmic	75	0.631529	0	0	0.21051
P31040	Succinate dehydrogenase [ubiquinone] flavoprotein subunit, mitochondrial	73	0.627725	0	0	0.209242
O75694	Nuclear pore complex protein Nup155	155	0.299647	0.320502	0	0.206716
P26639	Threonine--tRNA ligase, cytoplasmic	83	0	0.616623	0	0.205541
Q15061	WD repeat-containing protein 43	75	0.615671	0	0	0.205224
O95817	BAG family molecular chaperone regulator 3	62	0	0	0.610117	0.203372
Q06210	Glutamine--fructose-6-phosphate aminotransferase [isomerizing] 1	79	0.596293	0	0	0.198764
Q9BYT8	Neurolysin, mitochondrial	81	0.592058	0	0	0.197353
Q15833	Syntaxin-binding protein 2	66	0	0	0.591597	0.197199
Q93063	Exostosin-2	82	0.580514	0	0	0.193505
P69849	Nodal modulator 3	134	0	0	0.574169	0.19139
P43304	Glycerol-3-phosphate dehydrogenase, mitochondrial	81	0.573327	0	0	0.191109
Q6P2Q9	Pre-mRNA-processing-splicing factor 8	273	0	0.572786	0	0.190929
P51659	Peroxisomal multifunctional enzyme type 2	80	0.566317	0	0	0.188772
P49321	Nuclear autoantigenic sperm protein	85	0	0.56576	0	0.188587
Q9P2E9	Ribosome-binding protein 1	152	0	0.316183	0.248806	0.18833
Q2NL82	Pre-rRNA-processing protein TSR1 homolog	92	0	0.554501	0	0.184834
Q12797	Aspartyl/asparaginyl beta-hydroxylase	86	0.54988	0	0	0.183293
Q14566	DNA replication licensing factor MCM6	93	0	0.543019	0	0.181006
O43747	AP-1 complex subunit gamma-1	91	0	0.542359	0	0.180786
O00116	Alkyldihydroxyacetonephosphate synthase, peroxisomal	73	0	0	0.533157	0.177719
Q8NE71	ATP-binding cassette sub-family F member 1	96	0	0.527596	0	0.175865
O94925	Glutaminase kidney isoform, mitochondrial	73	0	0	0.52439	0.174797
P33991	DNA replication licensing factor MCM4	97	0	0.516592	0	0.172197
P15924	Desmoplakin	332	0.145179	0	0.36658	0.170586
P56192	Methionine--tRNA ligase, cytoplasmic	101	0	0.495354	0	0.165118
Q9NXF1	Testis-expressed sequence 10 protein	106	0	0.479891	0	0.159964
O95202	LETM1 and EF-hand domain-containing protein 1, mitochondrial	83	0	0	0.474718	0.158239
Q14137	Ribosome biogenesis protein BOP1	84	0	0	0.470264	0.156755
Q9Y2W1	Thyroid hormone receptor-associated protein 3	109	0	0.466826	0	0.155609
P33176	Kinesin-1 heavy chain	110	0	0.462948	0	0.154316
O15455	Toll-like receptor 3	104	0.461072	0	0	0.153691
Q06481	Amyloid-like protein 2	87	0	0	0.459786	0.153262
P78344	Eukaryotic translation initiation factor 4 gamma 2	102	0.459547	0	0	0.153182
Q86XP3	ATP-dependent RNA helicase DDX42	103	0.444359	0	0	0.14812
O94973	AP-2 complex subunit alpha-2	104	0.443886	0	0	0.147962
O43491	Band 4.1-like protein 2	113	0	0.4436	0	0.147867
O94832	Unconventional myosin-Id	116	0	0.443159	0	0.14772
O94874	E3 UFM1-protein ligase 1	90	0	0	0.441835	0.147278
P22102	Trifunctional purine biosynthetic protein adenosine-3	108	0	0.441405	0	0.147135
Q99558	Mitogen-activated protein kinase kinase kinase 14	104	0.440136	0	0	0.146712
Q07157	Tight junction protein ZO-1	195	0.238449	0	0.200696	0.146382
Q16099	Glutamate receptor ionotropic, kainate 4	107	0.435993	0	0	0.145331
Q09666	Neuroblast differentiation-associated protein AHNAK	629	0	0.302763	0.119123	0.140629
Q14980	Nuclear mitotic apparatus protein 1	238	0	0.421578	0	0.140526
Q08379	Golgin subfamily A member 2	113	0.415977	0	0	0.138659
P46013	Antigen KI-67	359	0	0.410766	0	0.136922
Q6PKG0	La-related protein 1	123	0	0.406769	0	0.13559
O15042	U2 snRNP-associated SURP motif-containing protein	118	0.405062	0	0	0.135021
Q8NB14	Ubiquitin carboxyl-terminal hydrolase 38	117	0.400008	0	0	0.133336
Q9UBC5	Unconventional myosin-Ia	118	0.399625	0	0	0.133208
Q92621	Nuclear pore complex protein Nup205	228	0	0.22158	0.174362	0.131981
P46379	Large proline-rich protein BAG6	119	0	0.393833	0	0.131278
Q9NYF8	Bcl-2-associated transcription factor 1	106	0	0	0.381323	0.127108
Q9BXT4	Tudor domain-containing protein 1	132	0	0.377812	0	0.125937
Q14126	Desmoglein-2	122	0.372817	0	0	0.124272
Q8IX12	Cell division cycle and apoptosis regulator protein 1	133	0.362443	0	0	0.120814
P29144	Tripeptidyl-peptidase 2	138	0	0.35694	0	0.11898
Q13045	Protein flightless-1 homolog	145	0	0.351315	0	0.117105
Q14683	Structural maintenance of chromosomes protein 1A	143	0.338045	0	0	0.112682
O15067	Phosphoribosylformylglycinamidine synthase	145	0	0.333198	0	0.111066
Q13464	Rho-associated protein kinase 1	158	0	0.32926	0	0.109753
O60610	Protein diaphanous homolog 1	141	0.32768	0	0	0.109227
Q9NTJ3	Structural maintenance of chromosomes protein 4	147	0.323609	0	0	0.10787
P18583	Protein SON	264	0.171809	0	0.144607	0.105472
Q14C86	GTPase-activating protein and VPS9 domain-containing protein 1	165	0	0.301636	0	0.100545
Q13751	Laminin subunit beta-3	130	0	0	0.299332	0.0997773
Q8NI27	THO complex subunit 2	183	0	0.279861	0	0.093287
O14841	5-oxoprolinase	137	0	0	0.272373	0.0907911
O95602	DNA-directed RNA polymerase I subunit RPA1	195	0.242331	0	0	0.0807769
Q5VYK3	Proteasome-associated protein ECM29 homolog	204	0	0.241636	0	0.0805453
P16157	Ankyrin-1	206	0	0.237012	0	0.0790038
Q6YHU6	Thyroid adenoma-associated protein	220	0.21342	0	0	0.0711399
Q9H583	HEAT repeat-containing protein 1	242	0	0.207937	0	0.0693125
O15027	Protein transport protein Sec16A	233	0	0.204598	0	0.0681993
Q8N201	Integrator complex subunit 1	244	0	0.20357	0	0.0678567
Q7KZ85	Transcription elongation factor SPT6	199	0	0	0.203254	0.0677515
Q71F56	Mediator of RNA polymerase II transcription subunit 13-like	242	0.188601	0	0	0.0628671
Q9UIW2	Plexin-A1	211	0	0	0.18503	0.0616767
Q14008	Cytoskeleton-associated protein 5	225	0	0	0.172646	0.0575486
Q9Y490	Talin-1	270	0	0	0.138062	0.0460208
Q16787	Laminin subunit alpha-3	366	0	0.133759	0	0.0445863
Q9H5I5	Piezo-type mechanosensitive ion channel component 2	318	0	0	0.127477	0.0424924
Q9UQ35	Serine/arginine repetitive matrix protein 2	299	0	0	0.127477	0.0424924
P98160	Basement membrane-specific heparan sulfate proteoglycan core protein	469	0.0949233	0	0	0.0316411
Q8NEZ4	Histone-lysine N-methyltransferase 2C	541	0	0	0.0714348	0.0238116
Q86UQ4	ATP-binding cassette sub-family A member 13	576	0	0	0.0693587	0.0231196
